# Supplementary material for: Systematic identification of intergenic long-noncoding RNAs in mouse retinas using full-length isoform sequencing
Source: BMC Genomics. 2019 Jul 8;20:559. doi: 10.1186/s12864-019-5903-y (PMC6615288; doi:10.1186/s12864-019-5903-y)
Supplement: Supplementary file 1 — Table S1. Statistics of reads from Iso-seq before and after short reads correction. (XLSX 13 kb) [file 12864_2019_5903_MOESM1_ESM.xlsx]

## Sheet: TableS1.Statistics of reads fro
Sample	Type	Total_nucleotides	Total_number	Mean_length	Min_length	Max_length	N50	N90
retin_1	Before_correct	501836940	172333	2913	151	17466	3401	1709
retin_1	After_correct	505128486	172333	2932	151	17703	3433	1713
