# Supplementary material for: Systematic identification of intergenic long-noncoding RNAs in mouse retinas using full-length isoform sequencing
Source: BMC Genomics. 2019 Jul 8;20:559. doi: 10.1186/s12864-019-5903-y (PMC6615288; doi:10.1186/s12864-019-5903-y)
Supplement: Supplementary file 2 — Table S2. PCR primer pairs used for lincRNA validation. Each primer pair spans at least one intron. (XLSX 14 kb) [file 12864_2019_5903_MOESM2_ESM.xlsx]

## Sheet: Sheet1
Number	lincRNAs	Primers
		Forward	Reverse
1	PB.17246.1	TGTAACATGAACCGGACCAAG	GGGCAGGTGTTCTCTGTAGCATC
2	PB.19035.1	ACTCTGCGCAGTTCTCATATCAG	CGCCTGTCTTGCTGTAGCTCTAA
3	PB.20119.3	TATGTGAGTACCCTGTCGCTGTC	CAGCTAGCCCTCTAACACCT
4	PB.6443.1	GAAGAGGCCTCAAGGTATAGCA	AACTTACAGTTTTGGCAACACCC
5	PB.6895.40	TGAGGAAGTCCTGGATAACAAGC	TACCATGGACGCCTAAAT
6	PB.7168.1	CTATGAAGTCCCCACAAGACTGT	GCATGAGCGTACGAGCGTGTGT
7	PB.11379.1	TCAAATGAACACATGAAACGAAA	CGTATTCTTCACAGTAAGCCT
8	PB.12472.1	GATTTAGGATTAAGCGTTGTCTT	AAAGTACAGTTGCCGATG
9	PB.16320.2	AGCACCACAGAGCCGATGT	CAGGGTGCGATCACTCTTACGTG
10	PB.9662.1	GGTTCTTTCCCCTGGTTGGTT	GCCTGCTGTATGCTCATGGACCC
