# Supplementary material for: Systematic identification of intergenic long-noncoding RNAs in mouse retinas using full-length isoform sequencing
Source: BMC Genomics. 2019 Jul 8;20:559. doi: 10.1186/s12864-019-5903-y (PMC6615288; doi:10.1186/s12864-019-5903-y)
Supplement: Supplementary file 3 — Table S3. Comparison of the chromosomal location between lincRNAs identified in this work and transcripts in mouse photoreceptors. Annotation of photoreceptor transcripts is public available in NCBI (Gene Expression Omnibus, GSE74660). (XLSX 51 kb) [file 12864_2019_5903_MOESM3_ESM.xlsx]

## Sheet: Sheet1
Rod photoreceptors (P2-28)		cuffcompare	Retinas (E12.5-P28,this work)
gene id*	transcript id	class_code	gene id	transcript id
XLOC_000503	TCONS_00001298	=	RetlincRNA_19	PB.576.1
XLOC_006637	TCONS_00014464	=	RetlincRNA_55	PB.2306.1
XLOC_006637	TCONS_00014467	=	RetlincRNA_55	PB.2306.2
XLOC_006718	TCONS_00014798	=	RP23-273K11.4	PB.2478.1
XLOC_006054	TCONS_00012719	=	RetlincRNA_70	PB.2567.1
XLOC_006814	TCONS_00015035	=	RP24-570M12.3	PB.2627.1
A430046D13Rik	TCONS_00013078	=	A430046D13Rik	PB.2764.47
XLOC_010766	TCONS_00022195	=	RetlincRNA_82	PB.2936.3
XLOC_010943	TCONS_00022647	=	RetlincRNA_88	PB.3171.1
2610507I01Rik	TCONS_00023008	=	RP23-192P17.5	PB.3316.2
XLOC_011191	TCONS_00023384	=	RetlincRNA_100	PB.3448.1
Gm11546	TCONS_00024420	=	RetlincRNA_111	PB.3894.1
Gm11546	TCONS_00024421	=	RetlincRNA_111	PB.3894.2
XLOC_011576	TCONS_00024576	=	RetlincRNA_116	PB.3947.23
2810410L24Rik	TCONS_00025898	=	RP23-37J21.6	PB.4362.4
XLOC_010617	TCONS_00021720	=	RetlincRNA_130	PB.4385.1
Gm26709	TCONS_00029311	=	RP23-113F14.4	PB.4917.24
XLOC_015517	TCONS_00031679	=	RP24-262G23.6	PB.5258.1
Scarna13	TCONS_00031782	=	RP24-132G6.4	PB.5308.1
Meg3	TCONS_00030009	=	Meg3	PB.5349.1
2810029C07Rik	TCONS_00031890	=	RP23-3K10.3	PB.5379.1
2810029C07Rik	TCONS_00031889	=	RP23-3K10.3	PB.5379.2
2610307P16Rik	TCONS_00036999	=	RP23-143O13.1	PB.5642.1
XLOC_018705	TCONS_00035345	=	RetlincRNA_180	PB.5688.1
XLOC_018749	TCONS_00035463	=	RP23-349P1.3	PB.5783.1
XLOC_018751	TCONS_00035466	=	RP24-496E14.3	PB.5784.2
XLOC_018985	TCONS_00036075	=	RetlincRNA_196	PB.6169.1
XLOC_019771	TCONS_00038187	=	RP23-79J21.6	PB.6269.1
XLOC_019850	TCONS_00038434	=	RP23-110M15.1	PB.6399.1
Otx2os1	TCONS_00043596	=	RP23-131O4.7	PB.6895.40
A330035P11Rik	TCONS_00044638	=	RP23-18J12.1	PB.7465.1
XLOC_026748	TCONS_00049931	=	RetlincRNA_255	PB.8219.2
4930578M01Rik	TCONS_00048240	=	RP23-77H12.1	PB.8360.38
4930578M01Rik	TCONS_00048239	=	RP23-77H12.1	PB.8360.41
B130034C11Rik	TCONS_00053795	=	RP23-264F8.3	PB.9271.4
XLOC_032878	TCONS_00061788	=	RetlincRNA_318	PB.10164.1
XLOC_032179	TCONS_00059644	=	RetlincRNA_321	PB.10302.1
XLOC_032180	TCONS_00059646	=	RetlincRNA_322	PB.10303.2
XLOC_035464	TCONS_00065556	=	RetlincRNA_329	PB.10544.1
A330094K24Rik	TCONS_00066230	=	A330094K24Rik	PB.11058.3
A330094K24Rik	TCONS_00066231	=	A330094K24Rik	PB.11058.6
XLOC_037929	TCONS_00069530	=	RetlincRNA_343	PB.11179.1
XLOC_038028	TCONS_00069906	=	RetlincRNA_345	PB.11278.2
XLOC_038148	TCONS_00070172	=	RetlincRNA_348	PB.11379.1
XLOC_038149	TCONS_00070187	=	RetlincRNA_349	PB.11381.1
XLOC_038149	TCONS_00070183	=	RetlincRNA_349	PB.11381.4
A830019P07Rik	TCONS_00070449	=	RP23-167K23.1	PB.11544.1
4930447M23Rik	TCONS_00072859	=	RP23-34E4.1	PB.11961.2
Gm13421	TCONS_00073247	=	RP23-328F3.3	PB.12082.2
XLOC_040123	TCONS_00073425	=	RetlincRNA_368	PB.12123.1
1700020I14Rik	TCONS_00075414	=	RP23-22A15.2	PB.12880.28
XLOC_042803	TCONS_00081439	=	RetlincRNA_397	PB.13299.1
XLOC_042806	TCONS_00081449	=	RetlincRNA_398	PB.13307.1
Gm14286	TCONS_00081678	=	RP23-169M4.4	PB.13373.3
9430008C03Rik	TCONS_00081707	=	Snhg17	PB.13381.3
XLOC_041394	TCONS_00077180	=	RetlincRNA_411	PB.13571.1
XLOC_051817	TCONS_00097151	=	RetlincRNA_457	PB.15109.1
XLOC_051586	TCONS_00096466	=	RetlincRNA_485	PB.16320.2
4921504A21Rik	TCONS_00106462	=	RP23-350E1.1	PB.16546.2
A930024E05Rik	TCONS_00105411	=	AC121564.2	PB.17616.4
2310047D07Rik	TCONS_00106229	=	RP23-408A1.1	PB.18083.2
RP23-1D15.3	TCONS_00113024	=	Rncr4	PB.18283.2
XLOC_065534	TCONS_00123128	=	RP23-124O24.4	PB.20294.2
XLOC_067572	TCONS_00128250	=	RP23-336M16.3	PB.20518.1
Gm25778	TCONS_00124220	=	RP23-145H5.1	PB.20752.2
XLOC_070809	TCONS_00132492	=	RetlincRNA_601	PB.21092.3
XLOC_071155	TCONS_00133480	=	RetlincRNA_615	PB.21592.7
XLOC_071907	TCONS_00135616	=	RetlincRNA_617	PB.21668.1
Gm26721	TCONS_00135658	=	Gm26721	PB.21687.1
XLOC_075895	TCONS_00143001	=	RetlincRNA_641	PB.22760.2
C920006O11Rik	TCONS_00140519	=	RP23-99D11.4	PB.23049.11
XLOC_076419	TCONS_00144695	=	RetlincRNA_658	PB.23389.1
XLOC_075534	TCONS_00141963	=	CAAA01180111.2	PB.23480.2
XLOC_079707	TCONS_00148489	=	RetlincRNA_670	PB.23564.4
XLOC_081522	TCONS_00152178	=	RetlincRNA_677	PB.23949.2
Rmst	TCONS_00014690	c	Rmst	PB.2422.5
2900052L18Rik	TCONS_00025901	c	RP23-37J21.8	PB.4363.1
Gm23752	TCONS_00028600	c	RP23-329M17.1	PB.4459.2
Ntng2	TCONS_00078323	c	RetlincRNA_366	PB.12101.1
Ppp4r1l-ps	TCONS_00082148	c	RetlincRNA_410	PB.13555.2
Gm2464	TCONS_00088208	c	RP23-333L19.2	PB.13721.1
Gm3764	TCONS_00086557	c	RP23-168E14.7	PB.14276.3
Gm26779	TCONS_00104873	c	RP24-267K12.1	PB.17372.5
A730020E08Rik	TCONS_00116424	c	RP23-445E16.1	PB.18588.1
XLOC_061922	TCONS_00117081	c	RP23-281L18.1	PB.18999.4
D7Ertd715e	TCONS_00126992	c	Snhg14	PB.20042.1
A330076H08Rik	TCONS_00127031	c	RP23-54G8.1	PB.20069.1
XLOC_065534	TCONS_00123131	c	RP24-267C3.1	PB.20300.1
Gm3055	TCONS_00014461	i	RetlincRNA_54	PB.2302.7
Rmst	TCONS_00014683	i	Rmst	PB.2422.6
XLOC_010140	TCONS_00020102	i	RetlincRNA_104	PB.3767.1
BC006965	TCONS_00025388	i	RP23-349B9.1	PB.4226.1
Gm23752	TCONS_00028603	i	RP23-329M17.1	PB.4463.1
XLOC_019361	TCONS_00036992	i	RetlincRNA_176	PB.5639.2
2610307P16Rik	TCONS_00036997	i	RP23-143O13.1	PB.5642.7
Otx2os1	TCONS_00041639	i	Otx2os1	PB.6894.11
Otx2os1	TCONS_00041639	i	Otx2os1	PB.6894.29
Dleu2	TCONS_00044066	i	Dleu2	PB.7049.19
XLOC_026193	TCONS_00048238	i	RP23-278C10.9	PB.8361.38
Gm26937	TCONS_00055234	i	RetlincRNA_277	PB.9194.9
Gm26937	TCONS_00055234	i	RetlincRNA_278	PB.9198.1
Scaf8	TCONS_00057268	i	RetlincRNA_291	PB.9382.4
Gm26694	TCONS_00057895	i	Gm26694	PB.9630.9
Lbh	TCONS_00059447	i	RetlincRNA_319	PB.10172.1
A830019P07Rik	TCONS_00070449	i	RP23-167K23.1	PB.11543.3
Pax6os1	TCONS_00080276	i	Pax6os1	PB.12771.4
Pax6os1	TCONS_00080276	i	Paupar	PB.12771.5
Gm14204	TCONS_00081719	i	RP23-392P11.4	PB.13384.1
RP23-137I13.2	TCONS_00088252	i	RetlincRNA_423	PB.13756.32
RP23-137I13.2	TCONS_00088252	i	RetlincRNA_423	PB.13756.55
RP23-137I13.2	TCONS_00088252	i	RetlincRNA_423	PB.13756.65
Gon4l	TCONS_00086647	i	RP23-199B2.4	PB.14297.4
Gm13301	TCONS_00093592	i	RP23-388P16.8	PB.15224.1
E130102H24Rik	TCONS_00098449	i	RP23-301M3.1	PB.15635.1
Gm13052	TCONS_00100010	i	RetlincRNA_478	PB.16253.3
G3bp2	TCONS_00107696	i	RetlincRNA_505	PB.17175.3
G3bp2	TCONS_00107696	i	RetlincRNA_505	PB.17175.6
Gm24387	TCONS_00117074	i	RP23-281L18.1	PB.18998.3
Tjp1	TCONS_00127077	i	RetlincRNA_574	PB.20119.3
Eif4g2	TCONS_00128233	i	RetlincRNA_585	PB.20516.33
Ftx	TCONS_00152357	i	Ftx	PB.24009.5
RP23-184I13.1	TCONS_00000320	j	RP23-184I13.1	PB.207.1
Gm29260	TCONS_00000618	j	RP23-176M9.1	PB.313.1
BC055402	TCONS_00005038	j	RP24-95P4.2	PB.427.2
XLOC_002084	TCONS_00005391	j	RetlincRNA_20	PB.580.1
C130036L24Rik	TCONS_00001715	j	AC102609.2	PB.673.1
Gm4258	TCONS_00002762	j	RP23-393I12.2	PB.1057.2
Gm4258	TCONS_00002762	j	RP23-393I12.2	PB.1057.3
Gas5	TCONS_00003089	j	Gas5	PB.1224.6
Gas5	TCONS_00003089	j	Gas5	PB.1224.2
Gas5	TCONS_00003089	j	Gas5	PB.1224.12
Gas5	TCONS_00003089	j	Gas5	PB.1224.4
Gas5	TCONS_00003089	j	Gas5	PB.1224.9
Gas5	TCONS_00003089	j	Gas5	PB.1224.7
Gas5	TCONS_00003089	j	Gas5	PB.1224.5
Gas5	TCONS_00003089	j	Gas5	PB.1224.8
Gas5	TCONS_00003089	j	Gas5	PB.1224.14
Gas5	TCONS_00003089	j	Gas5	PB.1224.16
Gas5	TCONS_00003089	j	Gas5	PB.1224.20
Gas5	TCONS_00003089	j	Gas5	PB.1224.18
Gas5	TCONS_00003089	j	Gas5	PB.1224.21
Gas5	TCONS_00003089	j	Gas5	PB.1224.22
Gas5	TCONS_00003089	j	Gas5	PB.1224.23
XLOC_001422	TCONS_00003693	j	RetlincRNA_40	PB.1487.1
XLOC_005501	TCONS_00010939	j	RP23-292G1.5	PB.1735.1
XLOC_006390	TCONS_00013647	j	RetlincRNA_49	PB.1920.1
XLOC_005806	TCONS_00011915	j	RetlincRNA_52	PB.2199.2
Rmst	TCONS_00014683	j	Gm26700	PB.2422.2
Rmst	TCONS_00014683	j	Gm26700	PB.2422.1
Rmst	TCONS_00014683	j	Gm26700	PB.2422.4
Rmst	TCONS_00014683	j	Gm26700	PB.2422.7
Cep83os	TCONS_00014761	j	RP23-99K2.5	PB.2457.1
XLOC_006718	TCONS_00014809	j	RP23-273K11.4	PB.2478.4
Csl	TCONS_00012594	j	RP23-12H20.3	PB.2500.3
2010001A14Rik	TCONS_00022927	j	RP23-268K22.2	PB.3290.1
2610507I01Rik	TCONS_00023007	j	RP23-192P17.5	PB.3316.1
Gm11515	TCONS_00024461	j	RP23-265A5.1	PB.3909.1
4833417C18Rik	TCONS_00020440	j	RP23-151M22.6	PB.3927.1
Gm11696	TCONS_00025336	j	RP23-12N20.1	PB.4211.1
Gm11696	TCONS_00025336	j	RP23-12N20.1	PB.4211.2
2610035D17Rik	TCONS_00025402	j	RP23-468D17.1	PB.4228.1
2610035D17Rik	TCONS_00025402	j	RP23-468D17.1	PB.4229.1
Gm11734	TCONS_00021482	j	RP23-54L24.1	PB.4309.1
Gm11734	TCONS_00021482	j	RP23-54L24.1	PB.4309.2
Gm11754	TCONS_00025818	j	RP23-458A23.3	PB.4336.1
Gm11754	TCONS_00025818	j	RP23-458A23.3	PB.4336.2
2810410L24Rik	TCONS_00025899	j	RP23-37J21.6	PB.4362.1
XLOC_014966	TCONS_00030320	j	RetlincRNA_131	PB.4402.1
XLOC_014966	TCONS_00030320	j	RetlincRNA_131	PB.4402.2
2810032G03Rik	TCONS_00028592	j	RP24-280B23.1	PB.4457.1
Gm23752	TCONS_00028603	j	RetlincRNA_137	PB.4468.1
XLOC_014402	TCONS_00028724	j	RP24-100P15.2	PB.4518.1
3110053B16Rik	TCONS_00030458	j	RetlincRNA_141	PB.4547.1
3110053B16Rik	TCONS_00030458	j	RetlincRNA_141	PB.4547.2
3110053B16Rik	TCONS_00030458	j	RetlincRNA_141	PB.4547.3
Gm26709	TCONS_00029314	j	RP23-113F14.4	PB.4917.27
Gm26709	TCONS_00029314	j	RP23-113F14.4	PB.4917.28
XLOC_015316	TCONS_00031311	j	RP24-309L4.6	PB.5111.1
XLOC_014705	TCONS_00029612	j	RP24-233K8.1	PB.5113.2
XLOC_015335	TCONS_00031389	j	RetlincRNA_161	PB.5142.6
Golga5	TCONS_00029835	j	RP23-276E10.3	PB.5265.2
Meg3	TCONS_00030012	j	Meg3	PB.5349.5
Meg3	TCONS_00030012	j	Meg3	PB.5349.2
Rian	TCONS_00030036	j	Rian	PB.5352.1
Rian	TCONS_00030036	j	Rian	PB.5352.11
Rian	TCONS_00030036	j	Rian	PB.5352.9
Mirg	TCONS_00030087	j	Mirg	PB.5354.1
2810429I04Rik	TCONS_00034840	j	RP24-459P6.1	PB.5459.1
2810429I04Rik	TCONS_00034840	j	RP24-459P6.1	PB.5459.2
2810429I04Rik	TCONS_00034840	j	RP24-459P6.1	PB.5459.3
XLOC_019359	TCONS_00036986	j	RP23-128M23.2	PB.5637.1
2610307P16Rik	TCONS_00036997	j	RP23-143O13.1	PB.5642.2
2610307P16Rik	TCONS_00036997	j	RP23-143O13.1	PB.5642.3
2610307P16Rik	TCONS_00036997	j	RP23-143O13.1	PB.5642.4
2610307P16Rik	TCONS_00036997	j	RP23-143O13.1	PB.5642.5
2610307P16Rik	TCONS_00036997	j	RP23-143O13.1	PB.5642.6
Cplx2	TCONS_00035618	j	CH25-660D15.2	PB.5889.2
C130071C03Rik	TCONS_00036059	j	RP23-88A13.2	PB.6163.26
C130071C03Rik	TCONS_00036059	j	RP23-88A13.2	PB.6163.30
XLOC_019120	TCONS_00036501	j	RetlincRNA_206	PB.6441.1
Otx2os1	TCONS_00041639	j	Otx2os1	PB.6894.18
Otx2os1	TCONS_00041639	j	Otx2os1	PB.6894.30
Dleu2	TCONS_00044066	j	RP24-271M20.6	PB.7050.4
A930011O12Rik	TCONS_00042287	j	Mir124a-1hg	PB.7082.1
A930011O12Rik	TCONS_00042287	j	Mir124a-1hg	PB.7082.2
A930011O12Rik	TCONS_00042287	j	Mir124a-1hg	PB.7082.5
XLOC_023583	TCONS_00044305	j	RetlincRNA_224	PB.7168.1
XLOC_022924	TCONS_00042646	j	RetlincRNA_233	PB.7383.1
Pvt1	TCONS_00047285	j	Pvt1	PB.7900.1
Gm26760	TCONS_00048146	j	RP24-448D10.1	PB.8288.42
4930578M01Rik	TCONS_00048241	j	RP23-77H12.1	PB.8360.37
Map3k13	TCONS_00052977	j	RP23-245B21.3	PB.8702.1
Map3k13	TCONS_00052977	j	RP23-245B21.3	PB.8702.4
Map3k13	TCONS_00052977	j	RP23-245B21.3	PB.8702.5
Mir99ahg	TCONS_00053721	j	Mir99ahg	PB.9221.2
Mir99ahg	TCONS_00053735	j	Mir99ahg	PB.9221.4
B130034C11Rik	TCONS_00053794	j	RP23-264F8.3	PB.9271.1
B130034C11Rik	TCONS_00053794	j	RP23-264F8.3	PB.9271.2
B130034C11Rik	TCONS_00053794	j	RP23-264F8.3	PB.9271.5
XLOC_031403	TCONS_00057273	j	RetlincRNA_292	PB.9384.1
3110052M02Rik	TCONS_00057649	j	RetlincRNA_297	PB.9543.8
2810468N07Rik	TCONS_00057869	j	RP24-209I7.2	PB.9625.1
XLOC_032449	TCONS_00060446	j	RetlincRNA_302	PB.9687.43
1110038B12Rik	TCONS_00060869	j	RP23-349B4.7	PB.9813.2
XLOC_032709	TCONS_00061218	j	RetlincRNA_311	PB.9868.2
1600014C23Rik	TCONS_00058899	j	RetlincRNA_312	PB.9897.1
F630040K05Rik	TCONS_00058901	j	F630040K05Rik	PB.9898.1
1700067P10Rik	TCONS_00059068	j	RetlincRNA_313	PB.9955.1
XLOC_032179	TCONS_00059644	j	RetlincRNA_321	PB.10302.3
XLOC_032180	TCONS_00059646	j	RetlincRNA_322	PB.10303.1
4833418N02Rik	TCONS_00061990	j	RP23-10B20.2	PB.10326.8
4833418N02Rik	TCONS_00061990	j	RP23-10B20.2	PB.10326.9
Gm1976	TCONS_00062056	j	RP24-133K9.1	PB.10375.1
XLOC_035464	TCONS_00065556	j	RetlincRNA_329	PB.10544.2
Gm23882	TCONS_00064478	j	RetlincRNA_333	PB.10621.2
Gm24514	TCONS_00064827	j	RetlincRNA_336	PB.10822.2
A330094K24Rik	TCONS_00066230	j	A330094K24Rik	PB.11058.2
Malat1	TCONS_00069722	j	RP24-458F14.4	PB.11213.21
XLOC_038028	TCONS_00069910	j	RetlincRNA_345	PB.11278.3
XLOC_037538	TCONS_00068482	j	RetlincRNA_346	PB.11304.1
XLOC_038149	TCONS_00070186	j	RetlincRNA_349	PB.11381.6
A930007I19Rik	TCONS_00070353	j	A930007I19Rik	PB.11466.1
A930007I19Rik	TCONS_00070353	j	A930007I19Rik	PB.11466.2
A830019P07Rik	TCONS_00070449	j	RP23-167K23.1	PB.11544.3
Exoc6	TCONS_00070495	j	RetlincRNA_354	PB.11575.2
RP23-415C3.4	TCONS_00072746	j	RetlincRNA_360	PB.11918.1
4930447M23Rik	TCONS_00072859	j	RP23-34E4.1	PB.11961.1
XLOC_040123	TCONS_00073425	j	RetlincRNA_368	PB.12123.2
A930006I01Rik	TCONS_00080185	j	RP23-328F9.2	PB.12733.1
BB218582	TCONS_00080301	j	RP23-300H23.1	PB.12783.1
1700020I14Rik	TCONS_00075408	j	RP23-22A15.2	PB.12880.18
1700020I14Rik	TCONS_00075408	j	RP23-22A15.2	PB.12880.29
1700020I14Rik	TCONS_00075408	j	RP23-22A15.2	PB.12880.30
5330413P13Rik	TCONS_00081022	j	RP23-401J24.3	PB.13067.1
AA387200	TCONS_00081354	j	RP23-214I20.5	PB.13247.1
9430008C03Rik	TCONS_00081710	j	Snhg17	PB.13381.2
9430008C03Rik	TCONS_00081710	j	Snhg17	PB.13381.5
9430008C03Rik	TCONS_00081710	j	Snhg17	PB.13381.6
9430008C03Rik	TCONS_00081710	j	Snhg17	PB.13381.7
9430008C03Rik	TCONS_00081710	j	Snhg17	PB.13381.8
Gm14204	TCONS_00081719	j	RP23-392P11.4	PB.13385.1
Gm11454	TCONS_00076828	j	RP23-335N12.3	PB.13419.1
Gm14268	TCONS_00081969	j	RP23-155G13.1	PB.13475.1
Gm14268	TCONS_00081969	j	RP23-155G13.1	PB.13475.2
Ppp4r1l-ps	TCONS_00082148	j	RetlincRNA_410	PB.13555.1
Ppp4r1l-ps	TCONS_00082148	j	RetlincRNA_410	PB.13555.3
Ppp4r1l-ps	TCONS_00082148	j	RetlincRNA_410	PB.13555.4
1110015O18Rik	TCONS_00085429	j	RP23-442I7.1	PB.13668.1
RP24-558H21.4	TCONS_00088141	j	RP24-558H21.4	PB.13695.1
Mir124-2hg	TCONS_00085555	j	Mir124-2hg	PB.13758.1
Mir124-2hg	TCONS_00085555	j	Mir124-2hg	PB.13758.2
Mir124-2hg	TCONS_00085555	j	Mir124-2hg	PB.13758.3
Mir124-2hg	TCONS_00085555	j	Mir124-2hg	PB.13758.6
Mir124-2hg	TCONS_00085555	j	Mir124-2hg	PB.13758.9
Mir124-2hg	TCONS_00085555	j	Mir124-2hg	PB.13758.11
2610316D01Rik	TCONS_00088544	j	RP23-388A19.6	PB.14002.1
Gm3764	TCONS_00086557	j	RP23-168E14.7	PB.14275.1
Gm3764	TCONS_00086557	j	RP23-168E14.7	PB.14276.1
Gm12750	TCONS_00098658	j	Ttc39aos1	PB.15739.1
Foxd2os	TCONS_00094969	j	Foxd2os	PB.15765.1
Foxd2os	TCONS_00094969	j	Foxd2os	PB.15765.2
Slc6a9	TCONS_00095164	j	RetlincRNA_472	PB.15811.1
Gm13115	TCONS_00096612	j	RP23-251I16.1	PB.16385.1
XLOC_055417	TCONS_00103138	j	RetlincRNA_491	PB.16443.1
XLOC_055417	TCONS_00103138	j	RetlincRNA_491	PB.16443.2
9230114K14Rik	TCONS_00104031	j	RP24-309H3.4	PB.16938.3
9230114K14Rik	TCONS_00104031	j	RP24-309H3.4	PB.16938.4
9230114K14Rik	TCONS_00104031	j	RP24-309H3.4	PB.16938.5
XLOC_056682	TCONS_00107262	j	RP24-448C16.7	PB.17000.1
XLOC_055742	TCONS_00104231	j	RP23-153H17.2	PB.17077.1
5430416N02Rik	TCONS_00107843	j	RP23-325M7.3	PB.17258.1
5430416N02Rik	TCONS_00107843	j	RP23-325M7.3	PB.17258.2
D930016D06Rik	TCONS_00104708	j	RP23-314A12.2	PB.17308.15
Miat	TCONS_00108199	j	RP24-317K11.2	PB.17423.4
Miat	TCONS_00108199	j	RP24-317K11.2	PB.17423.8
Miat	TCONS_00108199	j	RP24-317K11.2	PB.17423.13
Miat	TCONS_00108199	j	RP24-317K11.2	PB.17423.16
XLOC_057130	TCONS_00108916	j	RetlincRNA_519	PB.17792.1
XLOC_057130	TCONS_00108916	j	RetlincRNA_519	PB.17792.3
XLOC_057130	TCONS_00108916	j	RetlincRNA_519	PB.17792.4
2310047D07Rik	TCONS_00106229	j	RP23-408A1.1	PB.18083.1
1110019D14Rik	TCONS_00112766	j	RP23-44E17.1	PB.18179.1
XLOC_061920	TCONS_00117060	j	RetlincRNA_538	PB.18994.1
Gm24387	TCONS_00117070	j	RetlincRNA_539	PB.18996.1
Gm24387	TCONS_00117074	j	RP23-281L18.1	PB.18999.2
Gm24387	TCONS_00117074	j	RP23-281L18.1	PB.18999.3
Gm10010	TCONS_00117794	j	RP24-363O21.4	PB.19269.1
A330076H08Rik	TCONS_00127021	j	RP24-274B19.1	PB.20056.1
A330076H08Rik	TCONS_00127021	j	RP23-54G8.1	PB.20069.2
A330076H08Rik	TCONS_00127021	j	RP23-238L7.1	PB.20069.3
A330076H08Rik	TCONS_00127021	j	RP23-238L7.1	PB.20069.4
A330076H08Rik	TCONS_00127021	j	RP23-238L7.1	PB.20069.5
A330076H08Rik	TCONS_00127021	j	RetlincRNA_573	PB.20069.6
A330076H08Rik	TCONS_00127021	j	RP23-238L7.1	PB.20069.7
A330076H08Rik	TCONS_00127021	j	RP23-238L7.1	PB.20069.8
A330076H08Rik	TCONS_00127021	j	RP23-238L7.1	PB.20069.10
A330076H08Rik	TCONS_00127021	j	RP23-238L7.1	PB.20069.12
A330076H08Rik	TCONS_00127021	j	RP23-238L7.1	PB.20069.13
A330076H08Rik	TCONS_00127021	j	RP23-238L7.1	PB.20069.14
XLOC_067049	TCONS_00127048	j	RP23-238L7.1	PB.20069.15
BC046251	TCONS_00122655	j	AC122184.3	PB.20118.4
Gm7656	TCONS_00122761	j	RP24-240G4.2	PB.20151.1
2900076A07Rik	TCONS_00122942	j	WI1-1616M8.2	PB.20235.1
XLOC_065909	TCONS_00124190	j	RetlincRNA_592	PB.20743.2
Gm25778	TCONS_00124219	j	RP23-145H5.1	PB.20752.3
Gm20501	TCONS_00129141	j	RP23-118G3.2	PB.20882.1
H19	TCONS_00129183	j	H19	PB.20890.2
XLOC_071642	TCONS_00134867	j	RetlincRNA_603	PB.21143.1
XLOC_071806	TCONS_00135302	j	RetlincRNA_613	PB.21495.6
Gm26664	TCONS_00133704	j	Gm26664	PB.21712.1
Gm22805	TCONS_00142797	j	RetlincRNA_637	PB.22672.1
Gm22805	TCONS_00142797	j	RetlincRNA_638	PB.22674.1
XLOC_074863	TCONS_00139706	j	RP23-23B21.1	PB.22698.1
XLOC_074863	TCONS_00139706	j	RP23-23B21.1	PB.22698.2
XLOC_075895	TCONS_00143000	j	RetlincRNA_641	PB.22760.1
XLOC_074965	TCONS_00140069	j	RetlincRNA_645	PB.22852.1
Snhg5	TCONS_00143813	j	Snhg5	PB.23112.3
Snhg5	TCONS_00143813	j	Snhg5	PB.23112.2
Snhg5	TCONS_00143813	j	Snhg5	PB.23112.4
Snhg5	TCONS_00143813	j	Snhg5	PB.23112.5
Gm6787	TCONS_00148381	j	RP23-27I6.4	PB.23514.2
5730405O15Rik	TCONS_00148466	j	RP23-216M21.4	PB.23558.2
Firre	TCONS_00151427	j	Firre	PB.23690.20
Firre	TCONS_00151427	j	Firre	PB.23690.21
XLOC_079919	TCONS_00148902	j	RetlincRNA_674	PB.23709.1
4933407K13Rik	TCONS_00151948	j	RP23-235P16.3	PB.23838.3
4933407K13Rik	TCONS_00151948	j	RP23-235P16.3	PB.23838.6
XLOC_081522	TCONS_00152177	j	RetlincRNA_677	PB.23949.3
Jpx	TCONS_00149740	j	Jpx	PB.24006.2
Jpx	TCONS_00149740	j	Jpx	PB.24006.3
Jpx	TCONS_00149740	j	Jpx	PB.24006.4
Jpx	TCONS_00149740	j	Jpx	PB.24006.6
Ftx	TCONS_00152357	j	Ftx	PB.24009.1
Ftx	TCONS_00152357	j	Ftx	PB.24009.2
Ftx	TCONS_00152357	j	Ftx	PB.24009.3
Ftx	TCONS_00152357	j	Ftx	PB.24009.4
Ftx	TCONS_00152357	j	Ftx	PB.24009.7
Ftx	TCONS_00152357	j	Ftx	PB.24009.6
5530601H04Rik	TCONS_00152400	j	RP23-250A14.2	PB.24023.2
5530601H04Rik	TCONS_00152400	j	RP23-250A14.2	PB.24023.4
5530601H04Rik	TCONS_00152400	j	RP23-250A14.2	PB.24023.6
5530601H04Rik	TCONS_00152400	j	RP23-250A14.2	PB.24023.5
5530601H04Rik	TCONS_00152400	j	RP23-250A14.2	PB.24023.10
5530601H04Rik	TCONS_00152400	j	RP23-250A14.2	PB.24023.11
5530601H04Rik	TCONS_00152400	j	RP23-250A14.2	PB.24023.13
5330434G04Rik	TCONS_00152413	j	RP23-316B4.2	PB.24035.1
5330434G04Rik	TCONS_00152413	j	RP23-316B4.2	PB.24035.2
5330434G04Rik	TCONS_00152413	j	RP23-316B4.2	PB.24035.3
5330434G04Rik	TCONS_00152413	j	RP23-316B4.2	PB.24035.8
5330434G04Rik	TCONS_00152413	j	RP23-316B4.2	PB.24035.12
5330434G04Rik	TCONS_00152413	j	RP23-316B4.2	PB.24035.13
9530051G07Rik	TCONS_00150453	j	RP23-415B4.3	PB.24242.2
Mrpl15	TCONS_00004040	o	RetlincRNA_1	PB.25.2
Gm20342	TCONS_00001096	o	RP23-13C17.6	PB.499.15
Gm20342	TCONS_00001096	o	RP23-13C17.6	PB.500.7
D230017M19Rik	TCONS_00001272	o	D230017M19Rik	PB.565.1
C130036L24Rik	TCONS_00001715	o	AC102609.2	PB.674.1
B230369F24Rik	TCONS_00003577	o	AC166710.3	PB.1426.1
RP23-201I6.6	TCONS_00007928	o	RP23-201I6.6	PB.1464.1
E130307A14Rik	TCONS_00013529	o	RP24-271F24.2	PB.1847.8
XLOC_006390	TCONS_00013647	o	RetlincRNA_49	PB.1919.1
XLOC_005791	TCONS_00011865	o	RetlincRNA_51	PB.2190.1
XLOC_005806	TCONS_00011915	o	RetlincRNA_52	PB.2199.4
Abhd17a	TCONS_00014331	o	Gm26710	PB.2251.1
XLOC_006637	TCONS_00014464	o	RetlincRNA_55	PB.2305.1
Patz1	TCONS_00017769	o	RP23-191E3.14	PB.2792.18
Patz1	TCONS_00017769	o	RP23-191E3.14	PB.2792.20
Patz1	TCONS_00017769	o	RP23-191E3.14	PB.2793.2
Patz1	TCONS_00017769	o	RP23-191E3.14	PB.2792.23
Patz1	TCONS_00017769	o	RP23-191E3.14	PB.2792.24
Patz1	TCONS_00017769	o	RP23-191E3.14	PB.2792.25
Patz1	TCONS_00017769	o	RP23-191E3.14	PB.2792.28
Gm11962	TCONS_00021946	o	RetlincRNA_78	PB.2851.1
Gm12013	TCONS_00018026	o	RetlincRNA_80	PB.2921.1
Akap10	TCONS_00023203	o	RP23-70A15.5	PB.3374.1
2810001G20Rik	TCONS_00019080	o	RP23-78H18.2	PB.3409.1
Trp53	TCONS_00019264	o	RetlincRNA_101	PB.3474.1
Zfp3	TCONS_00019457	o	RetlincRNA_102	PB.3517.5
Gm15892	TCONS_00020254	o	RP23-199A2.7	PB.3835.1
XLOC_010183	TCONS_00020274	o	RP24-402O2.2	PB.3841.6
B230206L02Rik	TCONS_00020353	o	RP23-244C22.5	PB.3881.1
Gm11544	TCONS_00024428	o	RetlincRNA_112	PB.3895.1
Gm11766	TCONS_00021609	o	RP24-225K18.5	PB.4354.1
Alyref	TCONS_00025947	o	RetlincRNA_129	PB.4373.1
Rab10os	TCONS_00028468	o	RetlincRNA_132	PB.4404.1
2410018L13Rik	TCONS_00030495	o	RP23-286D7.1	PB.4561.1
2410018L13Rik	TCONS_00030494	o	RP23-286D7.1	PB.4561.3
XLOC_014555	TCONS_00029140	o	RetlincRNA_151	PB.4797.1
XLOC_014555	TCONS_00029140	o	RetlincRNA_151	PB.4797.2
Gm26709	TCONS_00029314	o	RP23-113F14.4	PB.4917.26
Gm26709	TCONS_00029314	o	RP23-113F14.4	PB.4917.32
Gm26709	TCONS_00029314	o	RP23-113F14.4	PB.4918.10
Vash1	TCONS_00029654	o	RetlincRNA_159	PB.5125.6
Vash1	TCONS_00029654	o	RetlincRNA_159	PB.5125.8
Vash1	TCONS_00029654	o	RetlincRNA_159	PB.5125.11
Vash1	TCONS_00029654	o	RetlincRNA_159	PB.5125.12
XLOC_015335	TCONS_00031388	o	RetlincRNA_161	PB.5142.7
XLOC_015335	TCONS_00031388	o	RetlincRNA_161	PB.5141.5
XLOC_015335	TCONS_00031388	o	RetlincRNA_161	PB.5141.7
Slc24a4	TCONS_00029820	o	RetlincRNA_166	PB.5261.4
XLOC_019595	TCONS_00037674	o	RP23-142A12.2	PB.5977.1
XLOC_019595	TCONS_00037674	o	RetlincRNA_187	PB.5977.4
XLOC_019595	TCONS_00037674	o	RetlincRNA_187	PB.5977.6
Zfp458	TCONS_00037786	o	RetlincRNA_188	PB.6034.1
XLOC_019662	TCONS_00037852	o	RetlincRNA_189	PB.6068.1
XLOC_019691	TCONS_00037931	o	RP23-95L9.5	PB.6111.5
XLOC_019044	TCONS_00036250	o	RP24-121M11.3	PB.6283.1
Ndufs4	TCONS_00038467	o	RP23-8G7.5	PB.6432.1
Thrb	TCONS_00040973	o	RetlincRNA_210	PB.6559.1
Otx2os1	TCONS_00041639	o	Otx2os1	PB.6895.39
Otx2os1	TCONS_00041639	o	Otx2os1	PB.6894.17
Otx2os1	TCONS_00041639	o	Otx2os1	PB.6895.41
Otx2os1	TCONS_00041639	o	RP23-268P13.4	PB.6894.35
XLOC_022785	TCONS_00042285	o	RetlincRNA_220	PB.7080.1
A930011O12Rik	TCONS_00042287	o	Mir124a-1hg	PB.7083.1
A930011O12Rik	TCONS_00042287	o	Mir124a-1hg	PB.7082.15
A930011O12Rik	TCONS_00042287	o	Mir124a-1hg	PB.7082.17
XLOC_025767	TCONS_00046826	o	RetlincRNA_237	PB.7544.1
1110038F14Rik	TCONS_00047632	o	RetlincRNA_250	PB.8039.3
Gm16576	TCONS_00049650	o	RP23-379H6.3	PB.8092.1
Tbc1d22a	TCONS_00048019	o	RetlincRNA_254	PB.8214.1
Gspt1	TCONS_00054242	o	RP23-230D17.7	PB.8555.2
5330426P16Rik	TCONS_00053593	o	Dubr	PB.9021.1
5330426P16Rik	TCONS_00053593	o	Dubr	PB.9021.3
5330426P16Rik	TCONS_00053593	o	Dubr	PB.9021.2
A930006K02Rik	TCONS_00053859	o	RP23-348A6.1	PB.9309.2
XLOC_029778	TCONS_00055620	o	RetlincRNA_289	PB.9375.1
Pisd-ps2	TCONS_00059741	o	RetlincRNA_290	PB.9377.4
Tmem181b-ps	TCONS_00059775	o	Gm26848	PB.9403.32
Zfp758	TCONS_00057681	o	RetlincRNA_298	PB.9556.6
XLOC_031753	TCONS_00058374	o	RetlincRNA_308	PB.9789.2
XLOC_032200	TCONS_00059701	o	RetlincRNA_324	PB.10337.1
Zfp532	TCONS_00064980	o	RetlincRNA_337	PB.10921.1
XLOC_035669	TCONS_00066100	o	RetlincRNA_338	PB.10954.1
XLOC_035710	TCONS_00066216	o	RetlincRNA_340	PB.11044.1
XLOC_041597	TCONS_00077808	o	RetlincRNA_362	PB.11963.1
Gpsm1	TCONS_00073150	o	RetlincRNA_364	PB.12053.1
XLOC_040108	TCONS_00073345	o	RetlincRNA_367	PB.12105.1
AI182371	TCONS_00078741	o	RetlincRNA_369	PB.12202.1
Galnt13	TCONS_00074005	o	RetlincRNA_372	PB.12325.1
Ube2e3	TCONS_00074480	o	RetlincRNA_374	PB.12536.19
XLOC_042266	TCONS_00079880	o	RetlincRNA_376	PB.12617.14
XLOC_042266	TCONS_00079880	o	RetlincRNA_376	PB.12617.16
XLOC_040637	TCONS_00074815	o	RetlincRNA_690	PB.12625.1
XLOC_040798	TCONS_00075317	o	RetlincRNA_385	PB.12861.4
Casc5	TCONS_00075371	o	RetlincRNA_386	PB.12870.24
XLOC_042803	TCONS_00081440	o	RetlincRNA_396	PB.13298.2
Rpl21-ps9	TCONS_00076599	o	RP24-114E18.8	PB.13344.4
Rpl21-ps9	TCONS_00076599	o	RP24-114E18.8	PB.13343.15
Pcif1	TCONS_00076946	o	RetlincRNA_406	PB.13451.1
RP23-68L13.1	TCONS_00085550	o	RetlincRNA_423	PB.13757.2
RP23-68L13.1	TCONS_00085548	o	RetlincRNA_423	PB.13756.6
RP23-68L13.1	TCONS_00085550	o	RP23-68L13.1	PB.13757.3
Mir124-2hg	TCONS_00085555	o	RP23-68L13.1	PB.13757.4
RP23-137I13.2	TCONS_00088252	o	RP23-68L13.1	PB.13757.5
Mir124-2hg	TCONS_00085555	o	RP23-68L13.1	PB.13757.6
Mir124-2hg	TCONS_00085555	o	RetlincRNA_423	PB.13757.11
Mir124-2hg	TCONS_00085554	o	Mir124-2hg	PB.13759.2
Sox2	TCONS_00085809	o	Sox2ot	PB.13921.20
Map9	TCONS_00086401	o	RetlincRNA_433	PB.14208.1
Gon4l	TCONS_00086647	o	RP23-199B2.4	PB.14297.5
Gon4l	TCONS_00086647	o	RP23-199B2.4	PB.14298.2
Gon4l	TCONS_00086647	o	RP23-199B2.4	PB.14298.3
Gon4l	TCONS_00086647	o	RP23-199B2.4	PB.14298.5
Gon4l	TCONS_00086647	o	RP23-199B2.4	PB.14298.6
4632404H12Rik	TCONS_00089359	o	RP24-122I22.2	PB.14328.10
Rbm12b2	TCONS_00093196	o	RetlincRNA_452	PB.15009.10
XLOC_050941	TCONS_00094403	o	RP23-456B18.2	PB.15575.1
Lrp8os3	TCONS_00098581	o	Lrp8os3	PB.15702.1
Gm12992	TCONS_00099420	o	RP23-13A13.4	PB.16025.2
XLOC_051394	TCONS_00095955	o	RetlincRNA_477	PB.16152.2
XLOC_051394	TCONS_00095955	o	RetlincRNA_477	PB.16152.1
XLOC_052780	TCONS_00100011	o	RetlincRNA_479	PB.16255.1
Gm13052	TCONS_00100010	o	RetlincRNA_479	PB.16255.2
Gm13052	TCONS_00100010	o	RetlincRNA_479	PB.16255.5
Lzic	TCONS_00096474	o	RetlincRNA_486	PB.16325.17
Lzic	TCONS_00096474	o	RetlincRNA_486	PB.16325.16
Lzic	TCONS_00096474	o	RetlincRNA_486	PB.16325.20
XLOC_051590	TCONS_00096481	o	RetlincRNA_487	PB.16331.1
Tnfrsf18	TCONS_00096812	o	RP23-118E21.11	PB.16433.2
AW011738	TCONS_00096832	o	RetlincRNA_490	PB.16439.4
4933427G23Rik	TCONS_00106600	o	RetlincRNA_494	PB.16627.2
XLOC_055654	TCONS_00103969	o	RetlincRNA_497	PB.16892.1
XLOC_056682	TCONS_00107262	o	RP24-448C16.7	PB.17000.2
XLOC_056694	TCONS_00107304	o	RetlincRNA_502	PB.17017.1
Nudt9	TCONS_00104682	o	RP23-102H7.7	PB.17302.1
Gm13790	TCONS_00105031	o	RetlincRNA_515	PB.17470.1
RP23-1D15.3	TCONS_00113025	o	Rncr4	PB.18282.46
RP23-1D15.3	TCONS_00113025	o	RetlincRNA_524	PB.18283.3
RP23-1D15.3	TCONS_00113025	o	RetlincRNA_524	PB.18282.52
RP23-1D15.3	TCONS_00113023	o	RetlincRNA_525	PB.18285.2
Hipk2	TCONS_00115988	o	RetlincRNA_527	PB.18383.4
Hipk2	TCONS_00115988	o	RetlincRNA_527	PB.18383.7
Zfp783	TCONS_00113478	o	RetlincRNA_529	PB.18467.1
XLOC_061828	TCONS_00116805	o	RP23-20K24.5	PB.18816.1
XLOC_060927	TCONS_00114387	o	RetlincRNA_536	PB.18900.1
Lair1	TCONS_00124827	o	AC110496.3	PB.19453.1
XLOC_064668	TCONS_00120816	o	RetlincRNA_557	PB.19495.4
Dyrk1b	TCONS_00121558	o	RetlincRNA_561	PB.19710.6
Dyrk1b	TCONS_00121558	o	RetlincRNA_561	PB.19710.8
RP24-427N13.6	TCONS_00121827	o	RP24-427N13.6	PB.19802.1
A330076H08Rik	TCONS_00127024	o	RetlincRNA_572	PB.20062.2
A330076H08Rik	TCONS_00127021	o	RetlincRNA_573	PB.20068.4
Gm26981	TCONS_00123159	o	RP23-474B13.4	PB.20334.1
XLOC_065890	TCONS_00124098	o	RP23-430B14.1	PB.20718.1
Gm25778	TCONS_00124219	o	RetlincRNA_594	PB.20752.4
Gm10699	TCONS_00132403	o	RP24-497H18.4	PB.21063.2
AA386476	TCONS_00133028	o	RP23-189N8.1	PB.21315.2
Gm27246	TCONS_00133810	o	RP23-302F9.4	PB.21749.1
XLOC_071461	TCONS_00134400	o	RetlincRNA_627	PB.22085.1
XLOC_071477	TCONS_00134455	o	RetlincRNA_629	PB.22204.1
XLOC_074904	TCONS_00139840	o	RetlincRNA_642	PB.22768.2
Gm27188	TCONS_00140334	o	RP23-292F17.7	PB.22986.1
4933433G15Rik	TCONS_00140461	o	RP24-365N15.5	PB.23029.1
Snhg5	TCONS_00143813	o	Snhg5	PB.23112.1
Zcwpw2	TCONS_00144733	o	RP23-413P10.2	PB.23397.1
A530083I20Rik	TCONS_00141907	o	RP23-438P19.8	PB.23463.1
Gm14505	TCONS_00148499	o	RP23-400A17.1	PB.23566.1
Firre	TCONS_00148872	o	Firre	PB.23690.7
Firre	TCONS_00148872	o	Firre	PB.23690.8
Firre	TCONS_00148872	o	Firre	PB.23690.12
Firre	TCONS_00148872	o	Firre	PB.23690.16
XLOC_080334	TCONS_00149748	o	Ftx	PB.24008.1
RP23-137I13.2	TCONS_00088252	x	RetlincRNA_423	PB.13757.9
Mir99ahg	TCONS_00053721	o	Mir99ahg	PB.9221.3
Gm26709	TCONS_00029311	o	Gm26709	PB.4917.25
1300002E11Rik	TCONS_00052975	o	1300002E11Rik	PB.8702.2
5330434G04Rik	TCONS_00152413	o	5330434G04Rik	PB.24035.6
-	-	u	RetlincRNA_2	PB.141.1
-	-	u	RetlincRNA_3	PB.142.1
-	-	u	RetlincRNA_5	PB.217.1
-	-	u	RetlincRNA_6	PB.235.1
-	-	u	RetlincRNA_8	PB.315.1
-	-	u	RP24-146K19.1	PB.421.1
-	-	u	AC118698.3	PB.438.19
-	-	u	RetlincRNA_12	PB.458.24
-	-	u	RetlincRNA_15	PB.509.1
-	-	u	RetlincRNA_16	PB.561.1
-	-	u	RP23-432C4.2	PB.573.1
-	-	u	RetlincRNA_22	PB.754.1
-	-	u	RP23-16A20.1	PB.835.1
-	-	u	RetlincRNA_24	PB.890.1
-	-	u	RP23-269P13.1	PB.899.1
-	-	u	RP24-554P12.1	PB.1056.1
-	-	u	RetlincRNA_28	PB.1089.1
-	-	u	RP23-53N22.1	PB.1111.17
-	-	u	RetlincRNA_30	PB.1160.1
-	-	u	RP24-231D14.1	PB.1163.1
-	-	u	RP24-272N10.5	PB.1258.1
-	-	u	RP23-260J11.3	PB.1259.1
-	-	u	RP23-152I6.3	PB.1260.1
-	-	u	RetlincRNA_36	PB.1279.1
-	-	u	RetlincRNA_37	PB.1373.1
-	-	u	RP24-240P15.2	PB.1552.1
-	-	u	RetlincRNA_42	PB.1646.1
-	-	u	RetlincRNA_43	PB.1658.1
-	-	u	RP23-158E3.2	PB.1674.1
-	-	u	RP24-541B4.5	PB.1841.1
-	-	u	RetlincRNA_48	PB.1863.1
-	-	u	RP24-323H7.3	PB.2036.1
-	-	u	RP24-406I15.1	PB.2312.3
-	-	u	RP24-538A12.2	PB.2344.1
-	-	u	RP23-269O24.1	PB.2351.1
-	-	u	RetlincRNA_59	PB.2356.1
-	-	u	RetlincRNA_60	PB.2372.2
-	-	u	RetlincRNA_61	PB.2417.11
-	-	u	RP24-447J10.1	PB.2474.1
-	-	u	RP23-412P24.1	PB.2491.1
-	-	u	RP23-12H20.1	PB.2500.1
-	-	u	RP24-69E21.1	PB.2533.1
-	-	u	RetlincRNA_69	PB.2545.1
-	-	u	RP24-284M17.5	PB.2609.1
-	-	u	RetlincRNA_72	PB.2622.1
-	-	u	RetlincRNA_74	PB.2707.1
-	-	u	Tug1	PB.2803.3
-	-	u	Tug1	PB.2803.7
-	-	u	Tug1	PB.2803.10
-	-	u	Tug1	PB.2803.9
-	-	u	Tug1	PB.2803.11
-	-	u	Tug1	PB.2803.13
-	-	u	Tug1	PB.2803.14
-	-	u	Tug1	PB.2802.1
-	-	u	RP23-69P8.2	PB.2884.3
-	-	u	RetlincRNA_81	PB.2934.1
-	-	u	RetlincRNA_83	PB.2935.17
-	-	u	RP23-298H6.1	PB.3010.1
-	-	u	RetlincRNA_85	PB.3090.1
-	-	u	RetlincRNA_86	PB.3113.1
-	-	u	RetlincRNA_87	PB.3119.1
-	-	u	RetlincRNA_89	PB.3198.2
-	-	u	RetlincRNA_90	PB.3253.1
-	-	u	RP23-188H3.3	PB.3256.2
-	-	u	RetlincRNA_93	PB.3300.1
-	-	u	RP23-234K24.8	PB.3389.35
-	-	u	RP23-234K24.8	PB.3389.36
-	-	u	RetlincRNA_98	PB.3410.1
-	-	u	RP23-67J22.5	PB.3428.1
-	-	u	RetlincRNA_103	PB.3699.1
-	-	u	RetlincRNA_105	PB.3786.1
-	-	u	RP23-16C4.1	PB.3832.3
-	-	u	RetlincRNA_109	PB.3862.1
-	-	u	RetlincRNA_114	PB.3917.1
-	-	u	RetlincRNA_117	PB.4007.1
-	-	u	RetlincRNA_118	PB.4013.13
-	-	u	RetlincRNA_119	PB.4105.2
-	-	u	RP23-101J23.4	PB.4308.1
-	-	u	RP23-83G6.1	PB.4409.14
-	-	u	RP23-261P14.1	PB.4511.1
-	-	u	RetlincRNA_140	PB.4538.1
-	-	u	RetlincRNA_142	PB.4559.1
-	-	u	RP23-338N2.7	PB.4565.1
-	-	u	RetlincRNA_144	PB.4561.2
-	-	u	RetlincRNA_145	PB.4563.1
-	-	u	RP23-442I5.6	PB.4571.2
-	-	u	RP23-195H19.1	PB.4582.1
-	-	u	RP23-49J15.1	PB.4593.1
-	-	u	RetlincRNA_149	PB.4594.1
-	-	u	RetlincRNA_150	PB.4689.1
-	-	u	RP24-273K21.3	PB.4898.1
-	-	u	RetlincRNA_153	PB.4910.1
-	-	u	RetlincRNA_155	PB.4941.1
-	-	u	RetlincRNA_156	PB.5043.1
-	-	u	RetlincRNA_158	PB.5113.1
-	-	u	RetlincRNA_160	PB.5127.1
-	-	u	RetlincRNA_162	PB.5194.1
-	-	u	RetlincRNA_163	PB.5217.1
-	-	u	RP24-192I21.1	PB.5237.1
-	-	u	RetlincRNA_173	PB.5380.16
-	-	u	RP23-262C6.2	PB.5645.1
-	-	u	RP23-235J20.5	PB.5665.1
-	-	u	RP24-213G21.1	PB.5746.1
-	-	u	RetlincRNA_184	PB.5871.1
-	-	u	RP23-340E6.2	PB.5880.1
-	-	u	RP23-471B6.2	PB.6144.2
-	-	u	RP23-471B6.2	PB.6144.3
-	-	u	RP23-471B6.2	PB.6145.1
-	-	u	RP23-88A13.2	PB.6163.45
-	-	u	RP23-88A13.2	PB.6164.6
-	-	u	RP23-392G15.1	PB.6163.47
-	-	u	RetlincRNA_197	PB.6244.1
-	-	u	Lncenc1	PB.6266.1
-	-	u	RP24-348J16.2	PB.6268.1
-	-	u	RP24-76E2.3	PB.6275.3
-	-	u	RP24-121M11.4	PB.6284.1
-	-	u	RetlincRNA_207	PB.6443.1
-	-	u	RetlincRNA_208	PB.6454.1
-	-	u	RetlincRNA_209	PB.6476.1
-	-	u	RetlincRNA_216	PB.6929.1
-	-	u	RP24-378G4.3	PB.6942.1
-	-	u	RP24-378G4.3	PB.6942.3
-	-	u	RP24-127N11.1	PB.7038.27
-	-	u	RetlincRNA_222	PB.7082.23
-	-	u	RP24-67I21.3	PB.7138.1
-	-	u	RetlincRNA_225	PB.7239.1
-	-	u	RetlincRNA_226	PB.7247.1
-	-	u	RetlincRNA_227	PB.7252.1
-	-	u	RetlincRNA_228	PB.7340.1
-	-	u	RetlincRNA_228	PB.7349.1
-	-	u	RetlincRNA_229	PB.7352.1
-	-	u	RP23-67A17.1	PB.7356.1
-	-	u	RP23-67A17.1	PB.7356.2
-	-	u	RP23-67A17.1	PB.7358.1
-	-	u	RP23-67A17.1	PB.7360.1
-	-	u	RetlincRNA_234	PB.7389.1
-	-	u	RetlincRNA_235	PB.21602.3
-	-	u	RetlincRNA_238	PB.7582.1
-	-	u	RetlincRNA_239	PB.7622.1
-	-	u	RP24-112I4.1	PB.7625.1
-	-	u	RetlincRNA_241	PB.7707.1
-	-	u	Snhg18	PB.7709.1
-	-	u	RetlincRNA_243	PB.7776.1
-	-	u	RetlincRNA_244	PB.7781.2
-	-	u	RetlincRNA_245	PB.7887.1
-	-	u	RetlincRNA_247	PB.7961.1
-	-	u	RetlincRNA_248	PB.7962.1
-	-	u	RetlincRNA_249	PB.8017.1
-	-	u	RetlincRNA_251	PB.8057.8
-	-	u	RetlincRNA_253	PB.8115.7
-	-	u	RetlincRNA_256	PB.8265.1
-	-	u	RP23-212I23.1	PB.8317.1
-	-	u	RetlincRNA_259	PB.8360.9
-	-	u	RP23-432N1.9	PB.8400.1
-	-	u	RetlincRNA_264	PB.8456.1
-	-	u	RP23-127A21.3	PB.8561.1
-	-	u	RetlincRNA_267	PB.8571.1
-	-	u	RetlincRNA_269	PB.8735.1
-	-	u	RetlincRNA_270	PB.8958.2
-	-	u	RetlincRNA_271	PB.9005.1
-	-	u	RetlincRNA_273	PB.9076.1
-	-	u	RetlincRNA_274	PB.9134.1
-	-	u	RetlincRNA_275	PB.9169.8
-	-	u	RetlincRNA_276	PB.9178.1
-	-	u	RetlincRNA_276	PB.9178.2
-	-	u	RetlincRNA_276	PB.9177.16
-	-	u	RetlincRNA_280	PB.9262.1
-	-	u	RetlincRNA_281	PB.9268.1
-	-	u	RetlincRNA_283	PB.9290.1
-	-	u	RetlincRNA_284	PB.9292.1
-	-	u	RetlincRNA_285	PB.9299.1
-	-	u	RetlincRNA_285	PB.9299.2
-	-	u	RetlincRNA_287	PB.9309.3
-	-	u	RetlincRNA_288	PB.9323.1
-	-	u	RetlincRNA_293	PB.9387.1
-	-	u	RetlincRNA_295	PB.9512.3
-	-	u	RetlincRNA_296	PB.9528.4
-	-	u	RetlincRNA_301	PB.9662.1
-	-	u	RetlincRNA_303	PB.9706.1
-	-	u	RetlincRNA_304	PB.9714.27
-	-	u	Gm17276	PB.9740.1
-	-	u	RetlincRNA_306	PB.9758.1
-	-	u	RP23-222K15.23	PB.9786.4
-	-	u	RetlincRNA_310	PB.9822.74
-	-	u	RetlincRNA_314	PB.9961.1
-	-	u	RP24-490B17.1	PB.9978.1
-	-	u	RetlincRNA_316	PB.10059.5
-	-	u	RetlincRNA_317	PB.10088.3
-	-	u	RetlincRNA_320	PB.10277.1
-	-	u	RetlincRNA_326	PB.10383.6
-	-	u	RetlincRNA_327	PB.10444.1
-	-	u	RetlincRNA_328	PB.10543.1
-	-	u	RetlincRNA_330	PB.10545.1
-	-	u	RetlincRNA_331	PB.10562.1
-	-	u	RetlincRNA_332	PB.10590.2
-	-	u	RetlincRNA_334	PB.10720.6
-	-	u	RetlincRNA_334	PB.10720.8
-	-	u	RetlincRNA_335	PB.10765.1
-	-	u	RetlincRNA_339	PB.11002.1
-	-	u	RetlincRNA_342	PB.11106.1
-	-	u	RetlincRNA_347	PB.11342.1
-	-	u	RetlincRNA_350	PB.11458.1
-	-	u	RetlincRNA_353	PB.11571.1
-	-	u	RetlincRNA_355	PB.11619.1
-	-	u	RetlincRNA_356	PB.11749.1
-	-	u	RetlincRNA_357	PB.11768.1
-	-	u	RetlincRNA_358	PB.11812.1
-	-	u	E330013P04Rik	PB.11813.1
-	-	u	E330013P04Rik	PB.11813.2
-	-	u	RetlincRNA_363	PB.12033.11
-	-	u	RetlincRNA_370	PB.12250.1
-	-	u	RetlincRNA_371	PB.12287.1
-	-	u	RetlincRNA_373	PB.12472.1
-	-	u	RetlincRNA_375	PB.12573.1
-	-	u	RetlincRNA_377	PB.12621.1
-	-	u	Gm17281	PB.12630.9
-	-	u	RP23-201G13.1	PB.12673.1
-	-	u	Platr14	PB.12755.1
-	-	u	RP23-230H3.2	PB.12831.2
-	-	u	RP23-230H3.7	PB.12831.1
-	-	u	RetlincRNA_388	PB.12967.1
-	-	u	RetlincRNA_390	PB.13177.2
-	-	u	RetlincRNA_391	PB.13183.1
-	-	u	RetlincRNA_392	PB.13202.1
-	-	u	RetlincRNA_393	PB.13207.1
-	-	u	RP23-192G18.7	PB.13282.1
-	-	u	RP23-192G18.7	PB.13282.2
-	-	u	RP23-192G18.7	PB.13281.3
-	-	u	RP23-290O4.2	PB.13317.1
-	-	u	RetlincRNA_405	PB.13421.40
-	-	u	RP24-151H6.5	PB.13503.1
-	-	u	RetlincRNA_409	PB.13535.1
-	-	u	RetlincRNA_689	PB.13553.1
-	-	u	RetlincRNA_412	PB.13590.1
-	-	u	RP23-359C15.5	PB.13632.1
-	-	u	RetlincRNA_414	PB.13642.2
-	-	u	RetlincRNA_418	PB.13739.1
-	-	u	RP23-3D20.2	PB.13742.1
-	-	u	RP23-3D20.2	PB.13742.2
-	-	u	RetlincRNA_420	PB.13746.1
-	-	u	RetlincRNA_421	PB.13751.1
-	-	u	RetlincRNA_422	PB.13754.2
-	-	u	RetlincRNA_423	PB.13757.1
-	-	u	RetlincRNA_425	PB.13786.1
-	-	u	Sox2ot	PB.13918.1
-	-	u	RetlincRNA_428	PB.13925.1
-	-	u	RP23-403H2.2	PB.14015.1
-	-	u	RP23-132D7.1	PB.14070.1
-	-	u	RetlincRNA_432	PB.14135.1
-	-	u	RetlincRNA_438	PB.14398.1
-	-	u	RetlincRNA_439	PB.14400.1
-	-	u	AC131746.2	PB.14453.1
-	-	u	RetlincRNA_441	PB.14473.1
-	-	u	RP23-469H5.1	PB.14551.1
-	-	u	RetlincRNA_443	PB.14769.1
-	-	u	RetlincRNA_444	PB.14799.1
-	-	u	RP23-438E13.2	PB.14819.1
-	-	u	RP24-377E5.1	PB.14820.1
-	-	u	RetlincRNA_447	PB.14864.1
-	-	u	RetlincRNA_448	PB.14871.1
-	-	u	RP24-512E12.1	PB.14875.3
-	-	u	RP23-473G18.1	PB.14876.1
-	-	u	RP23-144K18.1	PB.14983.1
-	-	u	RetlincRNA_453	PB.15070.1
-	-	u	RetlincRNA_454	PB.15089.1
-	-	u	RetlincRNA_455	PB.15090.1
-	-	u	RetlincRNA_456	PB.15106.1
-	-	u	RetlincRNA_458	PB.15194.32
-	-	u	RetlincRNA_459	PB.15195.28
-	-	u	RetlincRNA_461	PB.15291.1
-	-	u	RetlincRNA_462	PB.15441.2
-	-	u	RetlincRNA_463	PB.15569.1
-	-	u	Junos	PB.15586.1
-	-	u	RP23-80B16.3	PB.15588.1
-	-	u	RetlincRNA_469	PB.15716.1
-	-	u	RP23-39E21.1	PB.15930.1
-	-	u	RetlincRNA_474	PB.16019.1
-	-	u	RetlincRNA_476	PB.16082.1
-	-	u	RetlincRNA_480	PB.16257.1
-	-	u	RetlincRNA_480	PB.16257.2
-	-	u	RetlincRNA_481	PB.16266.1
-	-	u	RetlincRNA_482	PB.16278.1
-	-	u	RetlincRNA_483	PB.16304.1
-	-	u	RetlincRNA_484	PB.16311.1
-	-	u	RetlincRNA_492	PB.16460.1
-	-	u	RP24-80F7.3	PB.16733.49
-	-	u	RP24-442E2.2	PB.16884.1
-	-	u	RetlincRNA_498	PB.16935.1
-	-	u	RetlincRNA_500	PB.16952.1
-	-	u	RetlincRNA_504	PB.17131.1
-	-	u	RetlincRNA_506	PB.17185.1
-	-	u	RetlincRNA_507	PB.17204.1
-	-	u	RetlincRNA_508	PB.17233.2
-	-	u	RetlincRNA_509	PB.17246.1
-	-	u	RetlincRNA_516	PB.17539.21
-	-	u	RetlincRNA_517	PB.17613.1
-	-	u	RP24-456B4.4	PB.17849.1
-	-	u	RP23-151C5.1	PB.18002.2
-	-	u	RP23-338E5.2	PB.18345.2
-	-	u	RetlincRNA_528	PB.18457.1
-	-	u	RP24-83C9.4	PB.18509.1
-	-	u	RetlincRNA_533	PB.18830.1
-	-	u	RP23-226O20.9	PB.18846.1
-	-	u	RP23-49L8.4	PB.18853.6
-	-	u	RetlincRNA_537	PB.18951.1
-	-	u	RP23-191I2.3	PB.19002.1
-	-	u	RP23-305C1.1	PB.19030.1
-	-	u	RetlincRNA_545	PB.19035.1
-	-	u	RetlincRNA_546	PB.19099.1
-	-	u	RetlincRNA_547	PB.19164.1
-	-	u	RetlincRNA_548	PB.19169.30
-	-	u	RetlincRNA_549	PB.19183.4
-	-	u	RetlincRNA_550	PB.19208.1
-	-	u	Lockd	PB.19312.10
-	-	u	Lockd	PB.19312.11
-	-	u	RP24-359O2.3	PB.19386.1
-	-	u	RetlincRNA_554	PB.19438.1
-	-	u	RetlincRNA_556	PB.19471.1
-	-	u	RetlincRNA_558	PB.19515.1
-	-	u	RP23-457F4.2	PB.19663.1
-	-	u	RetlincRNA_560	PB.19692.1
-	-	u	RetlincRNA_563	PB.19845.1
-	-	u	RetlincRNA_563	PB.19846.1
-	-	u	RetlincRNA_564	PB.20014.1
-	-	u	RP23-154P9.3	PB.20016.1
-	-	u	Snhg14	PB.20045.1
-	-	u	RetlincRNA_568	PB.20048.1
-	-	u	RetlincRNA_569	PB.20050.1
-	-	u	AC132685.1	PB.20052.1
-	-	u	RP24-78M9.4	PB.20143.3
-	-	u	RP24-174G2.1	PB.20199.16
-	-	u	RetlincRNA_580	PB.20263.1
-	-	u	RetlincRNA_584	PB.20369.9
-	-	u	RP23-277H6.1	PB.20527.1
-	-	u	RP24-403B15.1	PB.20547.1
-	-	u	RetlincRNA_589	PB.20615.12
-	-	u	RetlincRNA_590	PB.20652.1
-	-	u	AC012382.2	PB.20893.1
-	-	u	RP23-418L5.3	PB.21025.1
-	-	u	RetlincRNA_599	PB.21043.1
-	-	u	Gm26804	PB.21097.2
-	-	u	RP24-155I9.3	PB.21223.1
-	-	u	RetlincRNA_605	PB.21225.1
-	-	u	RetlincRNA_606	PB.21236.2
-	-	u	RP24-266E2.4	PB.21240.1
-	-	u	RetlincRNA_608	PB.21262.3
-	-	u	RP23-324L6.1	PB.21362.1
-	-	u	RP23-127M7.1	PB.21366.1
-	-	u	RP23-127M7.1	PB.21371.1
-	-	u	RetlincRNA_614	PB.21580.1
-	-	u	RetlincRNA_616	PB.21631.1
-	-	u	RetlincRNA_621	PB.21785.1
-	-	u	RP24-486I4.3	PB.21797.1
-	-	u	RP23-264J18.4	PB.21844.1
-	-	u	AC140724.2	PB.21852.1
-	-	u	RetlincRNA_625	PB.21922.15
-	-	u	RetlincRNA_626	PB.22061.1
-	-	u	RetlincRNA_628	PB.22197.1
-	-	u	RetlincRNA_630	PB.22226.1
-	-	u	RetlincRNA_631	PB.22238.1
-	-	u	RP23-402N3.5	PB.22409.2
-	-	u	RetlincRNA_633	PB.22445.1
-	-	u	RetlincRNA_634	PB.22567.1
-	-	u	RP23-442M18.1	PB.22575.1
-	-	u	RP23-453B4.1	PB.22597.1
-	-	u	RP23-235J18.1	PB.22677.1
-	-	u	RetlincRNA_643	PB.22791.3
-	-	u	RetlincRNA_644	PB.22795.1
-	-	u	RP23-339G10.1	PB.23009.1
-	-	u	RP23-157H17.2	PB.23013.1
-	-	u	RP23-157H17.2	PB.23013.2
-	-	u	RP23-218I3.4	PB.23088.1
-	-	u	RetlincRNA_653	PB.23115.1
-	-	u	RP24-345A14.4	PB.23169.1
-	-	u	RetlincRNA_655	PB.23326.1
-	-	u	RetlincRNA_656	PB.23339.109
-	-	u	RetlincRNA_657	PB.23371.1
-	-	u	RP23-357C16.1	PB.23395.1
-	-	u	RetlincRNA_661	PB.23400.1
-	-	u	RP23-361B11.2	PB.23458.1
-	-	u	RetlincRNA_664	PB.23477.1
-	-	u	RP23-226M12.1	PB.23555.1
-	-	u	RP23-226M12.1	PB.23555.2
-	-	u	RetlincRNA_668	PB.23556.1
-	-	u	RetlincRNA_672	PB.23686.1
-	-	u	RetlincRNA_675	PB.23713.1
-	-	u	RetlincRNA_681	PB.24028.1
-	-	u	RetlincRNA_683	PB.24089.1
-	-	u	RetlincRNA_685	PB.24270.8
-	-	u	RP24-62H13.1	PB.24398.1
-	-	u	RetlincRNA_687	PB.24408.1
-	-	u	RetlincRNA_688	PB.24411.4
*: Red colored identifiers indicate protein-coding genes that may be errors caused by de novo assembly.
