# Supplementary material for: Systematic identification of intergenic long-noncoding RNAs in mouse retinas using full-length isoform sequencing
Source: BMC Genomics. 2019 Jul 8;20:559. doi: 10.1186/s12864-019-5903-y (PMC6615288; doi:10.1186/s12864-019-5903-y)
Supplement: Supplementary file 4 — Table S4. Functional enrichment analysis of genes nearby potential retina-specific lincRNAs. (XLSX 19 kb) [file 12864_2019_5903_MOESM4_ESM.xlsx]

## Sheet: Sheet1
term_ID	description	log10(p-value)
GO:0007409	axonogenesis	-5.301
GO:0007601	visual perception	-4.301
GO:0045893	positive regulation of transcription, DNA-templated	-4.2676
GO:0050953	sensory perception of light stimulus	-4.1871
GO:0010628	positive regulation of gene expression	-4.0132
GO:1903530	regulation of secretion by cell	-3.4486
GO:0051961	negative regulation of nervous system development	-3.2882
GO:0046928	regulation of neurotransmitter secretion	-2.9531
GO:0048663	neuron fate commitment	-2.8416
GO:0002763	positive regulation of myeloid leukocyte differentiation	-2.6805
GO:0050804	modulation of synaptic transmission	-2.5875
GO:0009792	embryo development ending in birth or egg hatching	-2.5123
GO:0097120	receptor localization to synapse	-2.443
GO:0060341	regulation of cellular localization	-2.3321
GO:0033617	mitochondrial respiratory chain complex IV assembly	-2.3161
GO:0060312	regulation of blood vessel remodeling	-2.2628
GO:0021871	forebrain regionalization	-2.2628
GO:0031340	positive regulation of vesicle fusion	-2.2628
GO:0048596	embryonic camera-type eye morphogenesis	-2.2628
GO:0097034	mitochondrial respiratory chain complex IV biogenesis	-2.2577
