# Supplementary material for: Systematic identification of intergenic long-noncoding RNAs in mouse retinas using full-length isoform sequencing
Source: BMC Genomics. 2019 Jul 8;20:559. doi: 10.1186/s12864-019-5903-y (PMC6615288; doi:10.1186/s12864-019-5903-y)
Supplement: Supplementary file 5 — Table S5. Functional enrichment analysis of genes nearby lincRNAs that are differentially expressed after function loss of Math5, Isl1 and Pou4f2. (XLSX 21 kb) [file 12864_2019_5903_MOESM5_ESM.xlsx]

## Sheet: Sheet1
		term_ID	description	log10 (p-value)
		GO:0045665	negative regulation of neuron differentiation	-4.5086
		GO:0007409	axonogenesis	-4.4685
		GO:0048596	embryonic camera-type eye morphogenesis	-3.8097
		GO:0072332	intrinsic apoptotic signaling pathway by p53 class mediator	-3.618
		GO:0061548	ganglion development	-3.3958
		GO:0071407	cellular response to organic cyclic compound	-3.2733
		GO:0060627	regulation of vesicle-mediated transport	-3.2373
		GO:0045725	positive regulation of glycogen biosynthetic process	-3.1791
		GO:1902667	regulation of axon guidance	-3.1791
		GO:2000177	regulation of neural precursor cell proliferation	-3.118
		GO:0045672	positive regulation of osteoclast differentiation	-3.118
		GO:0007601	visual perception	-2.8722
		GO:0050953	sensory perception of light stimulus	-2.8254
		GO:0071392	cellular response to estradiol stimulus	-2.8216
		GO:0051049	regulation of transport	-2.8216
		GO:0030855	epithelial cell differentiation	-2.6167
		GO:2000677	regulation of transcription regulatory region DNA binding	-2.6031
		GO:0006886	intracellular protein transport	-2.5777
		GO:0007224	smoothened signaling pathway	-2.484
		GO:0032355	response to estradiol	-2.484
