# Supplementary material for: Systematic identification of intergenic long-noncoding RNAs in mouse retinas using full-length isoform sequencing
Source: BMC Genomics. 2019 Jul 8;20:559. doi: 10.1186/s12864-019-5903-y (PMC6615288; doi:10.1186/s12864-019-5903-y)
Supplement: Supplementary file 9 — File S2. Chromosomal location of lincRNAs identified in mouse retina. Gene names are assigned when transcripts overlap known lncRNA genes (GENCODE version M17). (GTF 391 kb) [file 12864_2019_5903_MOESM9_ESM.gtf]

chr1	Cufflinks	exon	4758097	4758271	.	.	.	gene_id "RetlincRNA_1" transcript_id "PB.25.2"; exon_number "1";
chr1	Cufflinks	exon	4772541	4772596	.	.	.	gene_id "RetlincRNA_1" transcript_id "PB.25.2"; exon_number "2";
chr1	Cufflinks	exon	18392299	18392369	.	.	.	gene_id "RetlincRNA_2" transcript_id "PB.141.1"; exon_number "1";
chr1	Cufflinks	exon	18413645	18413781	.	.	.	gene_id "RetlincRNA_2" transcript_id "PB.141.1"; exon_number "2";
chr1	Cufflinks	exon	18450121	18450601	.	.	.	gene_id "RetlincRNA_2" transcript_id "PB.141.1"; exon_number "3";
chr1	Cufflinks	exon	18551920	18552115	.	.	.	gene_id "RetlincRNA_3" transcript_id "PB.142.1"; exon_number "1";
chr1	Cufflinks	exon	18559317	18559462	.	.	.	gene_id "RetlincRNA_3" transcript_id "PB.142.1"; exon_number "2";
chr1	Cufflinks	exon	25830456	25831041	.	.	.	gene_id "RetlincRNA_4" transcript_id "PB.207.1"; exon_number "1"; gene_name "RP23-184I13.1";
chr1	Cufflinks	exon	25831168	25831248	.	.	.	gene_id "RetlincRNA_4" transcript_id "PB.207.1"; exon_number "2"; gene_name "RP23-184I13.1";
chr1	Cufflinks	exon	25833389	25833579	.	.	.	gene_id "RetlincRNA_4" transcript_id "PB.207.1"; exon_number "3"; gene_name "RP23-184I13.1";
chr1	Cufflinks	exon	25834768	25835315	.	.	.	gene_id "RetlincRNA_4" transcript_id "PB.207.1"; exon_number "4"; gene_name "RP23-184I13.1";
chr1	Cufflinks	exon	30952563	30954649	.	.	.	gene_id "RetlincRNA_5" transcript_id "PB.217.1"; exon_number "1";
chr1	Cufflinks	exon	30986731	30988171	.	.	.	gene_id "RetlincRNA_5" transcript_id "PB.217.1"; exon_number "2";
chr1	Cufflinks	exon	34416967	34418255	.	.	.	gene_id "RetlincRNA_6" transcript_id "PB.235.1"; exon_number "1";
chr1	Cufflinks	exon	34418320	34418634	.	.	.	gene_id "RetlincRNA_6" transcript_id "PB.235.1"; exon_number "2";
chr1	Cufflinks	exon	41743543	41743770	.	.	.	gene_id "RetlincRNA_7" transcript_id "PB.313.1"; exon_number "1"; gene_name "RP23-176M9.1";
chr1	Cufflinks	exon	41837192	41837378	.	.	.	gene_id "RetlincRNA_7" transcript_id "PB.313.1"; exon_number "2"; gene_name "RP23-176M9.1";
chr1	Cufflinks	exon	41940204	41941387	.	.	.	gene_id "RetlincRNA_8" transcript_id "PB.315.1"; exon_number "1";
chr1	Cufflinks	exon	41948190	41950433	.	.	.	gene_id "RetlincRNA_8" transcript_id "PB.315.1"; exon_number "2";
chr1	Cufflinks	exon	56477913	56479083	.	.	.	gene_id "RetlincRNA_9" transcript_id "PB.421.1"; exon_number "1"; gene_name "RP24-146K19.1";
chr1	Cufflinks	exon	56479213	56479369	.	.	.	gene_id "RetlincRNA_9" transcript_id "PB.421.1"; exon_number "2"; gene_name "RP24-146K19.1";
chr1	Cufflinks	exon	56503685	56503799	.	.	.	gene_id "RetlincRNA_9" transcript_id "PB.421.1"; exon_number "3"; gene_name "RP24-146K19.1";
chr1	Cufflinks	exon	56509604	56509718	.	.	.	gene_id "RetlincRNA_9" transcript_id "PB.421.1"; exon_number "4"; gene_name "RP24-146K19.1";
chr1	Cufflinks	exon	56556756	56556815	.	.	.	gene_id "RetlincRNA_9" transcript_id "PB.421.1"; exon_number "5"; gene_name "RP24-146K19.1";
chr1	Cufflinks	exon	57200649	57202847	.	.	.	gene_id "RetlincRNA_10" transcript_id "PB.427.2"; exon_number "1"; gene_name "RP24-95P4.2";
chr1	Cufflinks	exon	57204529	57204608	.	.	.	gene_id "RetlincRNA_10" transcript_id "PB.427.2"; exon_number "2"; gene_name "RP24-95P4.2";
chr1	Cufflinks	exon	57206714	57206899	.	.	.	gene_id "RetlincRNA_10" transcript_id "PB.427.2"; exon_number "3"; gene_name "RP24-95P4.2";
chr1	Cufflinks	exon	58505151	58505227	.	.	.	gene_id "RetlincRNA_11" transcript_id "PB.438.19"; exon_number "1"; gene_name "AC118698.3";
chr1	Cufflinks	exon	58510571	58515552	.	.	.	gene_id "RetlincRNA_11" transcript_id "PB.438.19"; exon_number "2"; gene_name "AC118698.3";
chr1	Cufflinks	exon	59721742	59723501	.	.	.	gene_id "RetlincRNA_12" transcript_id "PB.458.24"; exon_number "1";
chr1	Cufflinks	exon	59723567	59724065	.	.	.	gene_id "RetlincRNA_12" transcript_id "PB.458.24"; exon_number "2";
chr1	Cufflinks	exon	63115947	63116382	.	.	.	gene_id "RetlincRNA_13" transcript_id "PB.499.15"; exon_number "1"; gene_name "RP23-13C17.6";
chr1	Cufflinks	exon	63116621	63118882	.	.	.	gene_id "RetlincRNA_13" transcript_id "PB.499.15"; exon_number "2"; gene_name "RP23-13C17.6";
chr1	Cufflinks	exon	63124911	63124979	.	.	.	gene_id "RetlincRNA_14" transcript_id "PB.500.7"; exon_number "1"; gene_name "RP23-13C17.6";
chr1	Cufflinks	exon	63136954	63137128	.	.	.	gene_id "RetlincRNA_14" transcript_id "PB.500.7"; exon_number "2"; gene_name "RP23-13C17.6";
chr1	Cufflinks	exon	64383125	64383674	.	.	.	gene_id "RetlincRNA_15" transcript_id "PB.509.1"; exon_number "1";
chr1	Cufflinks	exon	64388665	64390140	.	.	.	gene_id "RetlincRNA_15" transcript_id "PB.509.1"; exon_number "2";
chr1	Cufflinks	exon	71677539	71678551	.	.	.	gene_id "RetlincRNA_16" transcript_id "PB.561.1"; exon_number "1";
chr1	Cufflinks	exon	71695397	71695740	.	.	.	gene_id "RetlincRNA_16" transcript_id "PB.561.1"; exon_number "2";
chr1	Cufflinks	exon	71695935	71698701	.	.	.	gene_id "RetlincRNA_16" transcript_id "PB.561.1"; exon_number "3";
chr1	Cufflinks	exon	72222416	72222524	.	.	.	gene_id "RetlincRNA_17" transcript_id "PB.565.1"; exon_number "1"; gene_name "D230017M19Rik";
chr1	Cufflinks	exon	72239418	72239454	.	.	.	gene_id "RetlincRNA_17" transcript_id "PB.565.1"; exon_number "2"; gene_name "D230017M19Rik";
chr1	Cufflinks	exon	72247526	72247569	.	.	.	gene_id "RetlincRNA_17" transcript_id "PB.565.1"; exon_number "3"; gene_name "D230017M19Rik";
chr1	Cufflinks	exon	72252761	72254025	.	.	.	gene_id "RetlincRNA_17" transcript_id "PB.565.1"; exon_number "4"; gene_name "D230017M19Rik";
chr1	Cufflinks	exon	72641187	72642272	.	.	.	gene_id "RetlincRNA_18" transcript_id "PB.573.1"; exon_number "1"; gene_name "RP23-432C4.2";
chr1	Cufflinks	exon	72642444	72642967	.	.	.	gene_id "RetlincRNA_18" transcript_id "PB.573.1"; exon_number "2"; gene_name "RP23-432C4.2";
chr1	Cufflinks	exon	72764559	72768116	.	.	.	gene_id "RetlincRNA_19" transcript_id "PB.576.1"; exon_number "1";
chr1	Cufflinks	exon	72768503	72768560	.	.	.	gene_id "RetlincRNA_19" transcript_id "PB.576.1"; exon_number "2";
chr1	Cufflinks	exon	72772524	72772567	.	.	.	gene_id "RetlincRNA_19" transcript_id "PB.576.1"; exon_number "3";
chr1	Cufflinks	exon	72784438	72784922	.	.	.	gene_id "RetlincRNA_19" transcript_id "PB.576.1"; exon_number "4";
chr1	Cufflinks	exon	73054789	73055038	.	.	.	gene_id "RetlincRNA_20" transcript_id "PB.580.1"; exon_number "1";
chr1	Cufflinks	exon	73055218	73055300	.	.	.	gene_id "RetlincRNA_20" transcript_id "PB.580.1"; exon_number "2";
chr1	Cufflinks	exon	86359671	86360007	.	.	.	gene_id "RetlincRNA_21" transcript_id "PB.673.1"; exon_number "1"; gene_name "AC102609.2";
chr1	Cufflinks	exon	86372256	86373791	.	.	.	gene_id "RetlincRNA_21" transcript_id "PB.673.1"; exon_number "2"; gene_name "AC102609.2";
chr1	Cufflinks	exon	86359675	86360411	.	.	.	gene_id "RetlincRNA_21" transcript_id "PB.674.1"; exon_number "1"; gene_name "AC102609.2";
chr1	Cufflinks	exon	86362170	86363900	.	.	.	gene_id "RetlincRNA_21" transcript_id "PB.674.1"; exon_number "2"; gene_name "AC102609.2";
chr1	Cufflinks	exon	86374062	86374115	.	.	.	gene_id "RetlincRNA_21" transcript_id "PB.674.1"; exon_number "3"; gene_name "AC102609.2";
chr1	Cufflinks	exon	86376734	86376751	.	.	.	gene_id "RetlincRNA_21" transcript_id "PB.674.1"; exon_number "4"; gene_name "AC102609.2";
chr1	Cufflinks	exon	86402127	86402248	.	.	.	gene_id "RetlincRNA_21" transcript_id "PB.674.1"; exon_number "5"; gene_name "AC102609.2";
chr1	Cufflinks	exon	95416331	95417256	.	.	.	gene_id "RetlincRNA_22" transcript_id "PB.754.1"; exon_number "1";
chr1	Cufflinks	exon	95430757	95431129	.	.	.	gene_id "RetlincRNA_22" transcript_id "PB.754.1"; exon_number "2";
chr1	Cufflinks	exon	95435952	95436014	.	.	.	gene_id "RetlincRNA_22" transcript_id "PB.754.1"; exon_number "3";
chr1	Cufflinks	exon	95440424	95440459	.	.	.	gene_id "RetlincRNA_22" transcript_id "PB.754.1"; exon_number "4";
chr1	Cufflinks	exon	113932521	113933453	.	.	.	gene_id "RetlincRNA_23" transcript_id "PB.835.1"; exon_number "1"; gene_name "RP23-16A20.1";
chr1	Cufflinks	exon	113935041	113935319	.	.	.	gene_id "RetlincRNA_23" transcript_id "PB.835.1"; exon_number "2"; gene_name "RP23-16A20.1";
chr1	Cufflinks	exon	113963819	113964053	.	.	.	gene_id "RetlincRNA_23" transcript_id "PB.835.1"; exon_number "3"; gene_name "RP23-16A20.1";
chr1	Cufflinks	exon	121277304	121281421	.	.	.	gene_id "RetlincRNA_24" transcript_id "PB.890.1"; exon_number "1";
chr1	Cufflinks	exon	121281500	121281730	.	.	.	gene_id "RetlincRNA_24" transcript_id "PB.890.1"; exon_number "2";
chr1	Cufflinks	exon	122851932	122851991	.	.	.	gene_id "RetlincRNA_25" transcript_id "PB.899.1"; exon_number "1"; gene_name "RP23-269P13.1";
chr1	Cufflinks	exon	122852837	122852905	.	.	.	gene_id "RetlincRNA_25" transcript_id "PB.899.1"; exon_number "2"; gene_name "RP23-269P13.1";
chr1	Cufflinks	exon	122879300	122880686	.	.	.	gene_id "RetlincRNA_25" transcript_id "PB.899.1"; exon_number "3"; gene_name "RP23-269P13.1";
chr1	Cufflinks	exon	137325111	137325243	.	.	.	gene_id "RetlincRNA_26" transcript_id "PB.1056.1"; exon_number "1"; gene_name "RP24-554P12.1";
chr1	Cufflinks	exon	137328771	137328881	.	.	.	gene_id "RetlincRNA_26" transcript_id "PB.1056.1"; exon_number "2"; gene_name "RP24-554P12.1";
chr1	Cufflinks	exon	137330502	137330593	.	.	.	gene_id "RetlincRNA_26" transcript_id "PB.1056.1"; exon_number "3"; gene_name "RP24-554P12.1";
chr1	Cufflinks	exon	137353557	137353617	.	.	.	gene_id "RetlincRNA_26" transcript_id "PB.1056.1"; exon_number "4"; gene_name "RP24-554P12.1";
chr1	Cufflinks	exon	137356041	137356167	.	.	.	gene_id "RetlincRNA_26" transcript_id "PB.1056.1"; exon_number "5"; gene_name "RP24-554P12.1";
chr1	Cufflinks	exon	137356556	137359840	.	.	.	gene_id "RetlincRNA_26" transcript_id "PB.1056.1"; exon_number "6"; gene_name "RP24-554P12.1";
chr1	Cufflinks	exon	137898589	137898785	.	.	.	gene_id "RetlincRNA_27" transcript_id "PB.1057.2"; exon_number "1"; gene_name "RP23-393I12.2";
chr1	Cufflinks	exon	137930915	137935333	.	.	.	gene_id "RetlincRNA_27" transcript_id "PB.1057.2"; exon_number "2"; gene_name "RP23-393I12.2";
chr1	Cufflinks	exon	137898601	137898785	.	.	.	gene_id "RetlincRNA_27" transcript_id "PB.1057.3"; exon_number "1"; gene_name "RP23-393I12.2";
chr1	Cufflinks	exon	137930915	137931039	.	.	.	gene_id "RetlincRNA_27" transcript_id "PB.1057.3"; exon_number "2"; gene_name "RP23-393I12.2";
chr1	Cufflinks	exon	137932962	137935332	.	.	.	gene_id "RetlincRNA_27" transcript_id "PB.1057.3"; exon_number "3"; gene_name "RP23-393I12.2";
chr1	Cufflinks	exon	142215146	142215246	.	.	.	gene_id "RetlincRNA_28" transcript_id "PB.1089.1"; exon_number "1";
chr1	Cufflinks	exon	142216958	142217135	.	.	.	gene_id "RetlincRNA_28" transcript_id "PB.1089.1"; exon_number "2";
chr1	Cufflinks	exon	150334025	150334249	.	.	.	gene_id "RetlincRNA_29" transcript_id "PB.1111.17"; exon_number "1"; gene_name "RP23-53N22.1";
chr1	Cufflinks	exon	150334651	150336275	.	.	.	gene_id "RetlincRNA_29" transcript_id "PB.1111.17"; exon_number "2"; gene_name "RP23-53N22.1";
chr1	Cufflinks	exon	155248583	155248796	.	.	.	gene_id "RetlincRNA_30" transcript_id "PB.1160.1"; exon_number "1";
chr1	Cufflinks	exon	155248893	155251144	.	.	.	gene_id "RetlincRNA_30" transcript_id "PB.1160.1"; exon_number "2";
chr1	Cufflinks	exon	155520175	155521737	.	.	.	gene_id "RetlincRNA_31" transcript_id "PB.1163.1"; exon_number "1"; gene_name "RP24-231D14.1";
chr1	Cufflinks	exon	155527026	155527135	.	.	.	gene_id "RetlincRNA_31" transcript_id "PB.1163.1"; exon_number "2"; gene_name "RP24-231D14.1";
chr1	Cufflinks	exon	155530565	155530771	.	.	.	gene_id "RetlincRNA_31" transcript_id "PB.1163.1"; exon_number "3"; gene_name "RP24-231D14.1";
chr1	Cufflinks	exon	161035166	161035194	.	.	.	gene_id "RetlincRNA_32" transcript_id "PB.1224.6"; exon_number "1"; gene_name "Gas5";
chr1	Cufflinks	exon	161035752	161035804	.	.	.	gene_id "RetlincRNA_32" transcript_id "PB.1224.6"; exon_number "2"; gene_name "Gas5";
chr1	Cufflinks	exon	161035983	161036852	.	.	.	gene_id "RetlincRNA_32" transcript_id "PB.1224.6"; exon_number "3"; gene_name "Gas5";
chr1	Cufflinks	exon	161037124	161037164	.	.	.	gene_id "RetlincRNA_32" transcript_id "PB.1224.6"; exon_number "4"; gene_name "Gas5";
chr1	Cufflinks	exon	161037288	161037315	.	.	.	gene_id "RetlincRNA_32" transcript_id "PB.1224.6"; exon_number "5"; gene_name "Gas5";
chr1	Cufflinks	exon	161037505	161037547	.	.	.	gene_id "RetlincRNA_32" transcript_id "PB.1224.6"; exon_number "6"; gene_name "Gas5";
chr1	Cufflinks	exon	161037995	161038037	.	.	.	gene_id "RetlincRNA_32" transcript_id "PB.1224.6"; exon_number "7"; gene_name "Gas5";
chr1	Cufflinks	exon	161038225	161038272	.	.	.	gene_id "RetlincRNA_32" transcript_id "PB.1224.6"; exon_number "8"; gene_name "Gas5";
chr1	Cufflinks	exon	161038457	161038532	.	.	.	gene_id "RetlincRNA_32" transcript_id "PB.1224.6"; exon_number "9"; gene_name "Gas5";
chr1	Cufflinks	exon	161035166	161035194	.	.	.	gene_id "RetlincRNA_32" transcript_id "PB.1224.2"; exon_number "1"; gene_name "Gas5";
chr1	Cufflinks	exon	161035752	161035804	.	.	.	gene_id "RetlincRNA_32" transcript_id "PB.1224.2"; exon_number "2"; gene_name "Gas5";
chr1	Cufflinks	exon	161035983	161036579	.	.	.	gene_id "RetlincRNA_32" transcript_id "PB.1224.2"; exon_number "3"; gene_name "Gas5";
chr1	Cufflinks	exon	161036820	161036852	.	.	.	gene_id "RetlincRNA_32" transcript_id "PB.1224.2"; exon_number "4"; gene_name "Gas5";
chr1	Cufflinks	exon	161037124	161037164	.	.	.	gene_id "RetlincRNA_32" transcript_id "PB.1224.2"; exon_number "5"; gene_name "Gas5";
chr1	Cufflinks	exon	161037288	161037315	.	.	.	gene_id "RetlincRNA_32" transcript_id "PB.1224.2"; exon_number "6"; gene_name "Gas5";
chr1	Cufflinks	exon	161037505	161037547	.	.	.	gene_id "RetlincRNA_32" transcript_id "PB.1224.2"; exon_number "7"; gene_name "Gas5";
chr1	Cufflinks	exon	161037995	161038037	.	.	.	gene_id "RetlincRNA_32" transcript_id "PB.1224.2"; exon_number "8"; gene_name "Gas5";
chr1	Cufflinks	exon	161038225	161038272	.	.	.	gene_id "RetlincRNA_32" transcript_id "PB.1224.2"; exon_number "9"; gene_name "Gas5";
chr1	Cufflinks	exon	161038457	161038540	.	.	.	gene_id "RetlincRNA_32" transcript_id "PB.1224.2"; exon_number "10"; gene_name "Gas5";
chr1	Cufflinks	exon	161035166	161037315	.	.	.	gene_id "RetlincRNA_32" transcript_id "PB.1224.12"; exon_number "1"; gene_name "Gas5";
chr1	Cufflinks	exon	161037505	161038037	.	.	.	gene_id "RetlincRNA_32" transcript_id "PB.1224.12"; exon_number "2"; gene_name "Gas5";
chr1	Cufflinks	exon	161038225	161038272	.	.	.	gene_id "RetlincRNA_32" transcript_id "PB.1224.12"; exon_number "3"; gene_name "Gas5";
chr1	Cufflinks	exon	161038457	161038532	.	.	.	gene_id "RetlincRNA_32" transcript_id "PB.1224.12"; exon_number "4"; gene_name "Gas5";
chr1	Cufflinks	exon	161035166	161035194	.	.	.	gene_id "RetlincRNA_32" transcript_id "PB.1224.4"; exon_number "1"; gene_name "Gas5";
chr1	Cufflinks	exon	161035752	161035804	.	.	.	gene_id "RetlincRNA_32" transcript_id "PB.1224.4"; exon_number "2"; gene_name "Gas5";
chr1	Cufflinks	exon	161035983	161036579	.	.	.	gene_id "RetlincRNA_32" transcript_id "PB.1224.4"; exon_number "3"; gene_name "Gas5";
chr1	Cufflinks	exon	161036820	161037315	.	.	.	gene_id "RetlincRNA_32" transcript_id "PB.1224.4"; exon_number "4"; gene_name "Gas5";
chr1	Cufflinks	exon	161037505	161037547	.	.	.	gene_id "RetlincRNA_32" transcript_id "PB.1224.4"; exon_number "5"; gene_name "Gas5";
chr1	Cufflinks	exon	161037995	161038037	.	.	.	gene_id "RetlincRNA_32" transcript_id "PB.1224.4"; exon_number "6"; gene_name "Gas5";
chr1	Cufflinks	exon	161038225	161038272	.	.	.	gene_id "RetlincRNA_32" transcript_id "PB.1224.4"; exon_number "7"; gene_name "Gas5";
chr1	Cufflinks	exon	161038457	161038531	.	.	.	gene_id "RetlincRNA_32" transcript_id "PB.1224.4"; exon_number "8"; gene_name "Gas5";
chr1	Cufflinks	exon	161035166	161036014	.	.	.	gene_id "RetlincRNA_32" transcript_id "PB.1224.9"; exon_number "1"; gene_name "Gas5";
chr1	Cufflinks	exon	161036208	161037315	.	.	.	gene_id "RetlincRNA_32" transcript_id "PB.1224.9"; exon_number "2"; gene_name "Gas5";
chr1	Cufflinks	exon	161037505	161037547	.	.	.	gene_id "RetlincRNA_32" transcript_id "PB.1224.9"; exon_number "3"; gene_name "Gas5";
chr1	Cufflinks	exon	161037995	161038037	.	.	.	gene_id "RetlincRNA_32" transcript_id "PB.1224.9"; exon_number "4"; gene_name "Gas5";
chr1	Cufflinks	exon	161038225	161038272	.	.	.	gene_id "RetlincRNA_32" transcript_id "PB.1224.9"; exon_number "5"; gene_name "Gas5";
chr1	Cufflinks	exon	161038457	161038529	.	.	.	gene_id "RetlincRNA_32" transcript_id "PB.1224.9"; exon_number "6"; gene_name "Gas5";
chr1	Cufflinks	exon	161035166	161035194	.	.	.	gene_id "RetlincRNA_32" transcript_id "PB.1224.7"; exon_number "1"; gene_name "Gas5";
chr1	Cufflinks	exon	161035752	161035804	.	.	.	gene_id "RetlincRNA_32" transcript_id "PB.1224.7"; exon_number "2"; gene_name "Gas5";
chr1	Cufflinks	exon	161035983	161037547	.	.	.	gene_id "RetlincRNA_32" transcript_id "PB.1224.7"; exon_number "3"; gene_name "Gas5";
chr1	Cufflinks	exon	161037995	161038037	.	.	.	gene_id "RetlincRNA_32" transcript_id "PB.1224.7"; exon_number "4"; gene_name "Gas5";
chr1	Cufflinks	exon	161038225	161038272	.	.	.	gene_id "RetlincRNA_32" transcript_id "PB.1224.7"; exon_number "5"; gene_name "Gas5";
chr1	Cufflinks	exon	161038457	161038531	.	.	.	gene_id "RetlincRNA_32" transcript_id "PB.1224.7"; exon_number "6"; gene_name "Gas5";
chr1	Cufflinks	exon	161035166	161035194	.	.	.	gene_id "RetlincRNA_32" transcript_id "PB.1224.5"; exon_number "1"; gene_name "Gas5";
chr1	Cufflinks	exon	161035752	161035804	.	.	.	gene_id "RetlincRNA_32" transcript_id "PB.1224.5"; exon_number "2"; gene_name "Gas5";
chr1	Cufflinks	exon	161035983	161037315	.	.	.	gene_id "RetlincRNA_32" transcript_id "PB.1224.5"; exon_number "3"; gene_name "Gas5";
chr1	Cufflinks	exon	161037505	161037547	.	.	.	gene_id "RetlincRNA_32" transcript_id "PB.1224.5"; exon_number "4"; gene_name "Gas5";
chr1	Cufflinks	exon	161037995	161038037	.	.	.	gene_id "RetlincRNA_32" transcript_id "PB.1224.5"; exon_number "5"; gene_name "Gas5";
chr1	Cufflinks	exon	161038225	161038531	.	.	.	gene_id "RetlincRNA_32" transcript_id "PB.1224.5"; exon_number "6"; gene_name "Gas5";
chr1	Cufflinks	exon	161035166	161037547	.	.	.	gene_id "RetlincRNA_32" transcript_id "PB.1224.8"; exon_number "1"; gene_name "Gas5";
chr1	Cufflinks	exon	161037995	161038529	.	.	.	gene_id "RetlincRNA_32" transcript_id "PB.1224.8"; exon_number "2"; gene_name "Gas5";
chr1	Cufflinks	exon	161035167	161035194	.	.	.	gene_id "RetlincRNA_32" transcript_id "PB.1224.14"; exon_number "1"; gene_name "Gas5";
chr1	Cufflinks	exon	161035752	161035804	.	.	.	gene_id "RetlincRNA_32" transcript_id "PB.1224.14"; exon_number "2"; gene_name "Gas5";
chr1	Cufflinks	exon	161035983	161036014	.	.	.	gene_id "RetlincRNA_32" transcript_id "PB.1224.14"; exon_number "3"; gene_name "Gas5";
chr1	Cufflinks	exon	161036208	161036579	.	.	.	gene_id "RetlincRNA_32" transcript_id "PB.1224.14"; exon_number "4"; gene_name "Gas5";
chr1	Cufflinks	exon	161036820	161036852	.	.	.	gene_id "RetlincRNA_32" transcript_id "PB.1224.14"; exon_number "5"; gene_name "Gas5";
chr1	Cufflinks	exon	161037124	161037164	.	.	.	gene_id "RetlincRNA_32" transcript_id "PB.1224.14"; exon_number "6"; gene_name "Gas5";
chr1	Cufflinks	exon	161037288	161037315	.	.	.	gene_id "RetlincRNA_32" transcript_id "PB.1224.14"; exon_number "7"; gene_name "Gas5";
chr1	Cufflinks	exon	161037505	161037547	.	.	.	gene_id "RetlincRNA_32" transcript_id "PB.1224.14"; exon_number "8"; gene_name "Gas5";
chr1	Cufflinks	exon	161037995	161038037	.	.	.	gene_id "RetlincRNA_32" transcript_id "PB.1224.14"; exon_number "9"; gene_name "Gas5";
chr1	Cufflinks	exon	161038225	161038272	.	.	.	gene_id "RetlincRNA_32" transcript_id "PB.1224.14"; exon_number "10"; gene_name "Gas5";
chr1	Cufflinks	exon	161038457	161038529	.	.	.	gene_id "RetlincRNA_32" transcript_id "PB.1224.14"; exon_number "11"; gene_name "Gas5";
chr1	Cufflinks	exon	161035167	161035194	.	.	.	gene_id "RetlincRNA_32" transcript_id "PB.1224.16"; exon_number "1"; gene_name "Gas5";
chr1	Cufflinks	exon	161035752	161038037	.	.	.	gene_id "RetlincRNA_32" transcript_id "PB.1224.16"; exon_number "2"; gene_name "Gas5";
chr1	Cufflinks	exon	161038225	161038529	.	.	.	gene_id "RetlincRNA_32" transcript_id "PB.1224.16"; exon_number "3"; gene_name "Gas5";
chr1	Cufflinks	exon	161035168	161035804	.	.	.	gene_id "RetlincRNA_32" transcript_id "PB.1224.20"; exon_number "1"; gene_name "Gas5";
chr1	Cufflinks	exon	161035983	161037315	.	.	.	gene_id "RetlincRNA_32" transcript_id "PB.1224.20"; exon_number "2"; gene_name "Gas5";
chr1	Cufflinks	exon	161037505	161037547	.	.	.	gene_id "RetlincRNA_32" transcript_id "PB.1224.20"; exon_number "3"; gene_name "Gas5";
chr1	Cufflinks	exon	161037995	161038037	.	.	.	gene_id "RetlincRNA_32" transcript_id "PB.1224.20"; exon_number "4"; gene_name "Gas5";
chr1	Cufflinks	exon	161038225	161038272	.	.	.	gene_id "RetlincRNA_32" transcript_id "PB.1224.20"; exon_number "5"; gene_name "Gas5";
chr1	Cufflinks	exon	161038457	161038531	.	.	.	gene_id "RetlincRNA_32" transcript_id "PB.1224.20"; exon_number "6"; gene_name "Gas5";
chr1	Cufflinks	exon	161035168	161035194	.	.	.	gene_id "RetlincRNA_32" transcript_id "PB.1224.18"; exon_number "1"; gene_name "Gas5";
chr1	Cufflinks	exon	161035752	161035804	.	.	.	gene_id "RetlincRNA_32" transcript_id "PB.1224.18"; exon_number "2"; gene_name "Gas5";
chr1	Cufflinks	exon	161035983	161036014	.	.	.	gene_id "RetlincRNA_32" transcript_id "PB.1224.18"; exon_number "3"; gene_name "Gas5";
chr1	Cufflinks	exon	161036208	161036579	.	.	.	gene_id "RetlincRNA_32" transcript_id "PB.1224.18"; exon_number "4"; gene_name "Gas5";
chr1	Cufflinks	exon	161036820	161036852	.	.	.	gene_id "RetlincRNA_32" transcript_id "PB.1224.18"; exon_number "5"; gene_name "Gas5";
chr1	Cufflinks	exon	161037288	161037315	.	.	.	gene_id "RetlincRNA_32" transcript_id "PB.1224.18"; exon_number "6"; gene_name "Gas5";
chr1	Cufflinks	exon	161037505	161037547	.	.	.	gene_id "RetlincRNA_32" transcript_id "PB.1224.18"; exon_number "7"; gene_name "Gas5";
chr1	Cufflinks	exon	161037995	161038037	.	.	.	gene_id "RetlincRNA_32" transcript_id "PB.1224.18"; exon_number "8"; gene_name "Gas5";
chr1	Cufflinks	exon	161038225	161038272	.	.	.	gene_id "RetlincRNA_32" transcript_id "PB.1224.18"; exon_number "9"; gene_name "Gas5";
chr1	Cufflinks	exon	161038457	161038534	.	.	.	gene_id "RetlincRNA_32" transcript_id "PB.1224.18"; exon_number "10"; gene_name "Gas5";
chr1	Cufflinks	exon	161035169	161035804	.	.	.	gene_id "RetlincRNA_32" transcript_id "PB.1224.21"; exon_number "1"; gene_name "Gas5";
chr1	Cufflinks	exon	161035983	161036014	.	.	.	gene_id "RetlincRNA_32" transcript_id "PB.1224.21"; exon_number "2"; gene_name "Gas5";
chr1	Cufflinks	exon	161036208	161037315	.	.	.	gene_id "RetlincRNA_32" transcript_id "PB.1224.21"; exon_number "3"; gene_name "Gas5";
chr1	Cufflinks	exon	161037505	161037548	.	.	.	gene_id "RetlincRNA_32" transcript_id "PB.1224.21"; exon_number "4"; gene_name "Gas5";
chr1	Cufflinks	exon	161038001	161038037	.	.	.	gene_id "RetlincRNA_32" transcript_id "PB.1224.21"; exon_number "5"; gene_name "Gas5";
chr1	Cufflinks	exon	161038225	161038272	.	.	.	gene_id "RetlincRNA_32" transcript_id "PB.1224.21"; exon_number "6"; gene_name "Gas5";
chr1	Cufflinks	exon	161038457	161038524	.	.	.	gene_id "RetlincRNA_32" transcript_id "PB.1224.21"; exon_number "7"; gene_name "Gas5";
chr1	Cufflinks	exon	161035171	161035194	.	.	.	gene_id "RetlincRNA_32" transcript_id "PB.1224.22"; exon_number "1"; gene_name "Gas5";
chr1	Cufflinks	exon	161035752	161035804	.	.	.	gene_id "RetlincRNA_32" transcript_id "PB.1224.22"; exon_number "2"; gene_name "Gas5";
chr1	Cufflinks	exon	161035983	161036579	.	.	.	gene_id "RetlincRNA_32" transcript_id "PB.1224.22"; exon_number "3"; gene_name "Gas5";
chr1	Cufflinks	exon	161036820	161037547	.	.	.	gene_id "RetlincRNA_32" transcript_id "PB.1224.22"; exon_number "4"; gene_name "Gas5";
chr1	Cufflinks	exon	161037995	161038037	.	.	.	gene_id "RetlincRNA_32" transcript_id "PB.1224.22"; exon_number "5"; gene_name "Gas5";
chr1	Cufflinks	exon	161038225	161038272	.	.	.	gene_id "RetlincRNA_32" transcript_id "PB.1224.22"; exon_number "6"; gene_name "Gas5";
chr1	Cufflinks	exon	161038457	161038534	.	.	.	gene_id "RetlincRNA_32" transcript_id "PB.1224.22"; exon_number "7"; gene_name "Gas5";
chr1	Cufflinks	exon	161035226	161035315	.	.	.	gene_id "RetlincRNA_32" transcript_id "PB.1224.23"; exon_number "1"; gene_name "Gas5";
chr1	Cufflinks	exon	161035752	161035804	.	.	.	gene_id "RetlincRNA_32" transcript_id "PB.1224.23"; exon_number "2"; gene_name "Gas5";
chr1	Cufflinks	exon	161035983	161036014	.	.	.	gene_id "RetlincRNA_32" transcript_id "PB.1224.23"; exon_number "3"; gene_name "Gas5";
chr1	Cufflinks	exon	161036549	161036579	.	.	.	gene_id "RetlincRNA_32" transcript_id "PB.1224.23"; exon_number "4"; gene_name "Gas5";
chr1	Cufflinks	exon	161036820	161037315	.	.	.	gene_id "RetlincRNA_32" transcript_id "PB.1224.23"; exon_number "5"; gene_name "Gas5";
chr1	Cufflinks	exon	161037505	161037547	.	.	.	gene_id "RetlincRNA_32" transcript_id "PB.1224.23"; exon_number "6"; gene_name "Gas5";
chr1	Cufflinks	exon	161037995	161038037	.	.	.	gene_id "RetlincRNA_32" transcript_id "PB.1224.23"; exon_number "7"; gene_name "Gas5";
chr1	Cufflinks	exon	161038225	161038272	.	.	.	gene_id "RetlincRNA_32" transcript_id "PB.1224.23"; exon_number "8"; gene_name "Gas5";
chr1	Cufflinks	exon	161038457	161038534	.	.	.	gene_id "RetlincRNA_32" transcript_id "PB.1224.23"; exon_number "9"; gene_name "Gas5";
chr1	Cufflinks	exon	164508288	164508335	.	.	.	gene_id "RetlincRNA_33" transcript_id "PB.1258.1"; exon_number "1"; gene_name "RP24-272N10.5";
chr1	Cufflinks	exon	164511508	164514874	.	.	.	gene_id "RetlincRNA_33" transcript_id "PB.1258.1"; exon_number "2"; gene_name "RP24-272N10.5";
chr1	Cufflinks	exon	164705031	164705098	.	.	.	gene_id "RetlincRNA_34" transcript_id "PB.1259.1"; exon_number "1"; gene_name "RP23-260J11.3";
chr1	Cufflinks	exon	164706535	164707013	.	.	.	gene_id "RetlincRNA_34" transcript_id "PB.1259.1"; exon_number "2"; gene_name "RP23-260J11.3";
chr1	Cufflinks	exon	164712434	164713489	.	.	.	gene_id "RetlincRNA_34" transcript_id "PB.1259.1"; exon_number "3"; gene_name "RP23-260J11.3";
chr1	Cufflinks	exon	164869858	164872151	.	.	.	gene_id "RetlincRNA_35" transcript_id "PB.1260.1"; exon_number "1"; gene_name "RP23-152I6.3";
chr1	Cufflinks	exon	164885648	164885835	.	.	.	gene_id "RetlincRNA_35" transcript_id "PB.1260.1"; exon_number "2"; gene_name "RP23-152I6.3";
chr1	Cufflinks	exon	164899399	164899591	.	.	.	gene_id "RetlincRNA_35" transcript_id "PB.1260.1"; exon_number "3"; gene_name "RP23-152I6.3";
chr1	Cufflinks	exon	166049294	166049436	.	.	.	gene_id "RetlincRNA_36" transcript_id "PB.1279.1"; exon_number "1";
chr1	Cufflinks	exon	166065170	166066110	.	.	.	gene_id "RetlincRNA_36" transcript_id "PB.1279.1"; exon_number "2";
chr1	Cufflinks	exon	172609516	172613929	.	.	.	gene_id "RetlincRNA_37" transcript_id "PB.1373.1"; exon_number "1";
chr1	Cufflinks	exon	172616954	172617136	.	.	.	gene_id "RetlincRNA_37" transcript_id "PB.1373.1"; exon_number "2";
chr1	Cufflinks	exon	178312725	178315448	.	.	.	gene_id "RetlincRNA_38" transcript_id "PB.1426.1"; exon_number "1"; gene_name "AC166710.3";
chr1	Cufflinks	exon	178318111	178318447	.	.	.	gene_id "RetlincRNA_38" transcript_id "PB.1426.1"; exon_number "2"; gene_name "AC166710.3";
chr1	Cufflinks	exon	180762566	180763920	.	.	.	gene_id "RetlincRNA_39" transcript_id "PB.1464.1"; exon_number "1"; gene_name "RP23-201I6.6";
chr1	Cufflinks	exon	180768481	180768554	.	.	.	gene_id "RetlincRNA_39" transcript_id "PB.1464.1"; exon_number "2"; gene_name "RP23-201I6.6";
chr1	Cufflinks	exon	182020191	182020268	.	.	.	gene_id "RetlincRNA_40" transcript_id "PB.1487.1"; exon_number "1";
chr1	Cufflinks	exon	182028448	182028895	.	.	.	gene_id "RetlincRNA_40" transcript_id "PB.1487.1"; exon_number "2";
chr1	Cufflinks	exon	182029278	182029819	.	.	.	gene_id "RetlincRNA_40" transcript_id "PB.1487.1"; exon_number "3";
chr1	Cufflinks	exon	190419335	190420406	.	.	.	gene_id "RetlincRNA_41" transcript_id "PB.1552.1"; exon_number "1"; gene_name "RP24-240P15.2";
chr1	Cufflinks	exon	190442559	190442624	.	.	.	gene_id "RetlincRNA_41" transcript_id "PB.1552.1"; exon_number "2"; gene_name "RP24-240P15.2";
chr1	Cufflinks	exon	190444509	190444650	.	.	.	gene_id "RetlincRNA_41" transcript_id "PB.1552.1"; exon_number "3"; gene_name "RP24-240P15.2";
chr10	Cufflinks	exon	7887367	7887417	.	.	.	gene_id "RetlincRNA_42" transcript_id "PB.1646.1"; exon_number "1";
chr10	Cufflinks	exon	7902331	7904040	.	.	.	gene_id "RetlincRNA_42" transcript_id "PB.1646.1"; exon_number "2";
chr10	Cufflinks	exon	9061177	9062517	.	.	.	gene_id "RetlincRNA_43" transcript_id "PB.1658.1"; exon_number "1";
chr10	Cufflinks	exon	9064117	9064209	.	.	.	gene_id "RetlincRNA_43" transcript_id "PB.1658.1"; exon_number "2";
chr10	Cufflinks	exon	11257295	11259912	.	.	.	gene_id "RetlincRNA_44" transcript_id "PB.1674.1"; exon_number "1"; gene_name "RP23-158E3.2";
chr10	Cufflinks	exon	11276443	11276504	.	.	.	gene_id "RetlincRNA_44" transcript_id "PB.1674.1"; exon_number "2"; gene_name "RP23-158E3.2";
chr10	Cufflinks	exon	19141764	19141816	.	.	.	gene_id "RetlincRNA_45" transcript_id "PB.1735.1"; exon_number "1"; gene_name "RP23-292G1.5";
chr10	Cufflinks	exon	19167250	19167363	.	.	.	gene_id "RetlincRNA_45" transcript_id "PB.1735.1"; exon_number "2"; gene_name "RP23-292G1.5";
chr10	Cufflinks	exon	19185685	19185788	.	.	.	gene_id "RetlincRNA_45" transcript_id "PB.1735.1"; exon_number "3"; gene_name "RP23-292G1.5";
chr10	Cufflinks	exon	19188198	19188491	.	.	.	gene_id "RetlincRNA_45" transcript_id "PB.1735.1"; exon_number "4"; gene_name "RP23-292G1.5";
chr10	Cufflinks	exon	19202134	19203658	.	.	.	gene_id "RetlincRNA_45" transcript_id "PB.1735.1"; exon_number "5"; gene_name "RP23-292G1.5";
chr10	Cufflinks	exon	39164856	39165338	.	.	.	gene_id "RetlincRNA_46" transcript_id "PB.1841.1"; exon_number "1"; gene_name "RP24-541B4.5";
chr10	Cufflinks	exon	39170806	39173085	.	.	.	gene_id "RetlincRNA_46" transcript_id "PB.1841.1"; exon_number "2"; gene_name "RP24-541B4.5";
chr10	Cufflinks	exon	39679035	39681557	.	.	.	gene_id "RetlincRNA_47" transcript_id "PB.1847.8"; exon_number "1"; gene_name "RP24-271F24.2";
chr10	Cufflinks	exon	39731749	39731987	.	.	.	gene_id "RetlincRNA_47" transcript_id "PB.1847.8"; exon_number "2"; gene_name "RP24-271F24.2";
chr10	Cufflinks	exon	40282904	40283122	.	.	.	gene_id "RetlincRNA_48" transcript_id "PB.1863.1"; exon_number "1";
chr10	Cufflinks	exon	40283429	40285062	.	.	.	gene_id "RetlincRNA_48" transcript_id "PB.1863.1"; exon_number "2";
chr10	Cufflinks	exon	44264467	44264529	.	.	.	gene_id "RetlincRNA_49" transcript_id "PB.1919.1"; exon_number "1";
chr10	Cufflinks	exon	44266573	44267380	.	.	.	gene_id "RetlincRNA_49" transcript_id "PB.1919.1"; exon_number "2";
chr10	Cufflinks	exon	44264745	44266373	.	.	.	gene_id "RetlincRNA_49" transcript_id "PB.1920.1"; exon_number "1";
chr10	Cufflinks	exon	44267905	44267961	.	.	.	gene_id "RetlincRNA_49" transcript_id "PB.1920.1"; exon_number "2";
chr10	Cufflinks	exon	44268113	44268257	.	.	.	gene_id "RetlincRNA_49" transcript_id "PB.1920.1"; exon_number "3";
chr10	Cufflinks	exon	61585396	61587161	.	.	.	gene_id "RetlincRNA_50" transcript_id "PB.2036.1"; exon_number "1"; gene_name "RP24-323H7.3";
chr10	Cufflinks	exon	61591771	61591855	.	.	.	gene_id "RetlincRNA_50" transcript_id "PB.2036.1"; exon_number "2"; gene_name "RP24-323H7.3";
chr10	Cufflinks	exon	77418353	77420001	.	.	.	gene_id "RetlincRNA_51" transcript_id "PB.2190.1"; exon_number "1";
chr10	Cufflinks	exon	77433444	77433711	.	.	.	gene_id "RetlincRNA_51" transcript_id "PB.2190.1"; exon_number "2";
chr10	Cufflinks	exon	77434784	77436707	.	.	.	gene_id "RetlincRNA_51" transcript_id "PB.2190.1"; exon_number "3";
chr10	Cufflinks	exon	78019032	78019398	.	.	.	gene_id "RetlincRNA_52" transcript_id "PB.2199.2"; exon_number "1";
chr10	Cufflinks	exon	78020009	78020967	.	.	.	gene_id "RetlincRNA_52" transcript_id "PB.2199.2"; exon_number "2";
chr10	Cufflinks	exon	78024534	78025563	.	.	.	gene_id "RetlincRNA_52" transcript_id "PB.2199.2"; exon_number "3";
chr10	Cufflinks	exon	78019136	78020967	.	.	.	gene_id "RetlincRNA_52" transcript_id "PB.2199.4"; exon_number "1";
chr10	Cufflinks	exon	78024544	78025560	.	.	.	gene_id "RetlincRNA_52" transcript_id "PB.2199.4"; exon_number "2";
chr10	Cufflinks	exon	80579195	80580095	.	.	.	gene_id "RetlincRNA_53" transcript_id "PB.2251.1"; exon_number "1"; gene_name "Gm26710";
chr10	Cufflinks	exon	80580452	80583126	.	.	.	gene_id "RetlincRNA_53" transcript_id "PB.2251.1"; exon_number "2"; gene_name "Gm26710";
chr10	Cufflinks	exon	81780855	81782757	.	.	.	gene_id "RetlincRNA_54" transcript_id "PB.2302.7"; exon_number "1";
chr10	Cufflinks	exon	81788386	81788714	.	.	.	gene_id "RetlincRNA_54" transcript_id "PB.2302.7"; exon_number "2";
chr10	Cufflinks	exon	82043292	82043497	.	.	.	gene_id "RetlincRNA_55" transcript_id "PB.2305.1"; exon_number "1";
chr10	Cufflinks	exon	82044585	82048006	.	.	.	gene_id "RetlincRNA_55" transcript_id "PB.2305.1"; exon_number "2";
chr10	Cufflinks	exon	82043609	82045280	.	.	.	gene_id "RetlincRNA_55" transcript_id "PB.2306.1"; exon_number "1";
chr10	Cufflinks	exon	82047889	82048028	.	.	.	gene_id "RetlincRNA_55" transcript_id "PB.2306.1"; exon_number "2";
chr10	Cufflinks	exon	82046622	82047586	.	.	.	gene_id "RetlincRNA_55" transcript_id "PB.2306.2"; exon_number "1";
chr10	Cufflinks	exon	82047889	82048023	.	.	.	gene_id "RetlincRNA_55" transcript_id "PB.2306.2"; exon_number "2";
chr10	Cufflinks	exon	82178342	82178454	.	.	.	gene_id "RetlincRNA_56" transcript_id "PB.2312.3"; exon_number "1"; gene_name "RP24-406I15.1";
chr10	Cufflinks	exon	82189987	82190094	.	.	.	gene_id "RetlincRNA_56" transcript_id "PB.2312.3"; exon_number "2"; gene_name "RP24-406I15.1";
chr10	Cufflinks	exon	82191064	82191181	.	.	.	gene_id "RetlincRNA_56" transcript_id "PB.2312.3"; exon_number "3"; gene_name "RP24-406I15.1";
chr10	Cufflinks	exon	82192869	82194596	.	.	.	gene_id "RetlincRNA_56" transcript_id "PB.2312.3"; exon_number "4"; gene_name "RP24-406I15.1";
chr10	Cufflinks	exon	83992729	83995378	.	.	.	gene_id "RetlincRNA_57" transcript_id "PB.2344.1"; exon_number "1"; gene_name "RP24-538A12.2";
chr10	Cufflinks	exon	84004785	84004854	.	.	.	gene_id "RetlincRNA_57" transcript_id "PB.2344.1"; exon_number "2"; gene_name "RP24-538A12.2";
chr10	Cufflinks	exon	84495602	84497607	.	.	.	gene_id "RetlincRNA_58" transcript_id "PB.2351.1"; exon_number "1"; gene_name "RP23-269O24.1";
chr10	Cufflinks	exon	84498459	84498880	.	.	.	gene_id "RetlincRNA_58" transcript_id "PB.2351.1"; exon_number "2"; gene_name "RP23-269O24.1";
chr10	Cufflinks	exon	84728395	84728471	.	.	.	gene_id "RetlincRNA_59" transcript_id "PB.2356.1"; exon_number "1";
chr10	Cufflinks	exon	84728702	84731601	.	.	.	gene_id "RetlincRNA_59" transcript_id "PB.2356.1"; exon_number "2";
chr10	Cufflinks	exon	86685625	86685737	.	.	.	gene_id "RetlincRNA_60" transcript_id "PB.2372.2"; exon_number "1";
chr10	Cufflinks	exon	86685880	86685996	.	.	.	gene_id "RetlincRNA_60" transcript_id "PB.2372.2"; exon_number "2";
chr10	Cufflinks	exon	86688534	86689952	.	.	.	gene_id "RetlincRNA_60" transcript_id "PB.2372.2"; exon_number "3";
chr10	Cufflinks	exon	91129484	91130103	.	.	.	gene_id "RetlincRNA_61" transcript_id "PB.2417.11"; exon_number "1";
chr10	Cufflinks	exon	91133477	91133961	.	.	.	gene_id "RetlincRNA_61" transcript_id "PB.2417.11"; exon_number "2";
chr10	Cufflinks	exon	92071040	92071298	.	.	.	gene_id "RetlincRNA_62" transcript_id "PB.2422.2"; exon_number "1"; gene_name "Gm26700";
chr10	Cufflinks	exon	92075170	92075412	.	.	.	gene_id "RetlincRNA_62" transcript_id "PB.2422.2"; exon_number "2"; gene_name "Gm26700";
chr10	Cufflinks	exon	92075513	92075673	.	.	.	gene_id "RetlincRNA_62" transcript_id "PB.2422.2"; exon_number "3"; gene_name "Gm26700";
chr10	Cufflinks	exon	92082752	92082975	.	.	.	gene_id "RetlincRNA_62" transcript_id "PB.2422.2"; exon_number "4"; gene_name "Gm26700";
chr10	Cufflinks	exon	92083874	92084082	.	.	.	gene_id "RetlincRNA_62" transcript_id "PB.2422.2"; exon_number "5"; gene_name "Gm26700";
chr10	Cufflinks	exon	92109639	92109733	.	.	.	gene_id "RetlincRNA_62" transcript_id "PB.2422.2"; exon_number "6"; gene_name "Gm26700";
chr10	Cufflinks	exon	92133223	92135805	.	.	.	gene_id "RetlincRNA_62" transcript_id "PB.2422.2"; exon_number "7"; gene_name "Gm26700";
chr10	Cufflinks	exon	92136557	92136690	.	.	.	gene_id "RetlincRNA_62" transcript_id "PB.2422.2"; exon_number "8"; gene_name "Gm26700";
chr10	Cufflinks	exon	92162105	92162164	.	.	.	gene_id "RetlincRNA_62" transcript_id "PB.2422.2"; exon_number "9"; gene_name "Gm26700";
chr10	Cufflinks	exon	92164627	92164772	.	.	.	gene_id "RetlincRNA_62" transcript_id "PB.2422.2"; exon_number "10"; gene_name "Gm26700";
chr10	Cufflinks	exon	92165098	92165137	.	.	.	gene_id "RetlincRNA_62" transcript_id "PB.2422.2"; exon_number "11"; gene_name "Gm26700";
chr10	Cufflinks	exon	92071040	92071298	.	.	.	gene_id "RetlincRNA_62" transcript_id "PB.2422.1"; exon_number "1"; gene_name "Gm26700";
chr10	Cufflinks	exon	92071658	92071797	.	.	.	gene_id "RetlincRNA_62" transcript_id "PB.2422.1"; exon_number "2"; gene_name "Gm26700";
chr10	Cufflinks	exon	92075170	92075412	.	.	.	gene_id "RetlincRNA_62" transcript_id "PB.2422.1"; exon_number "3"; gene_name "Gm26700";
chr10	Cufflinks	exon	92075513	92075673	.	.	.	gene_id "RetlincRNA_62" transcript_id "PB.2422.1"; exon_number "4"; gene_name "Gm26700";
chr10	Cufflinks	exon	92083874	92084082	.	.	.	gene_id "RetlincRNA_62" transcript_id "PB.2422.1"; exon_number "5"; gene_name "Gm26700";
chr10	Cufflinks	exon	92109639	92109733	.	.	.	gene_id "RetlincRNA_62" transcript_id "PB.2422.1"; exon_number "6"; gene_name "Gm26700";
chr10	Cufflinks	exon	92133223	92133348	.	.	.	gene_id "RetlincRNA_62" transcript_id "PB.2422.1"; exon_number "7"; gene_name "Gm26700";
chr10	Cufflinks	exon	92134242	92134316	.	.	.	gene_id "RetlincRNA_62" transcript_id "PB.2422.1"; exon_number "8"; gene_name "Gm26700";
chr10	Cufflinks	exon	92134964	92135095	.	.	.	gene_id "RetlincRNA_62" transcript_id "PB.2422.1"; exon_number "9"; gene_name "Gm26700";
chr10	Cufflinks	exon	92135701	92135809	.	.	.	gene_id "RetlincRNA_62" transcript_id "PB.2422.1"; exon_number "10"; gene_name "Gm26700";
chr10	Cufflinks	exon	92136557	92136690	.	.	.	gene_id "RetlincRNA_62" transcript_id "PB.2422.1"; exon_number "11"; gene_name "Gm26700";
chr10	Cufflinks	exon	92162105	92162164	.	.	.	gene_id "RetlincRNA_62" transcript_id "PB.2422.1"; exon_number "12"; gene_name "Gm26700";
chr10	Cufflinks	exon	92164627	92165052	.	.	.	gene_id "RetlincRNA_62" transcript_id "PB.2422.1"; exon_number "13"; gene_name "Gm26700";
chr10	Cufflinks	exon	92071041	92071298	.	.	.	gene_id "RetlincRNA_62" transcript_id "PB.2422.4"; exon_number "1"; gene_name "Gm26700";
chr10	Cufflinks	exon	92075170	92075412	.	.	.	gene_id "RetlincRNA_62" transcript_id "PB.2422.4"; exon_number "2"; gene_name "Gm26700";
chr10	Cufflinks	exon	92075513	92075673	.	.	.	gene_id "RetlincRNA_62" transcript_id "PB.2422.4"; exon_number "3"; gene_name "Gm26700";
chr10	Cufflinks	exon	92082757	92082975	.	.	.	gene_id "RetlincRNA_62" transcript_id "PB.2422.4"; exon_number "4"; gene_name "Gm26700";
chr10	Cufflinks	exon	92083874	92084082	.	.	.	gene_id "RetlincRNA_62" transcript_id "PB.2422.4"; exon_number "5"; gene_name "Gm26700";
chr10	Cufflinks	exon	92109639	92109733	.	.	.	gene_id "RetlincRNA_62" transcript_id "PB.2422.4"; exon_number "6"; gene_name "Gm26700";
chr10	Cufflinks	exon	92133223	92133487	.	.	.	gene_id "RetlincRNA_62" transcript_id "PB.2422.4"; exon_number "7"; gene_name "Gm26700";
chr10	Cufflinks	exon	92134242	92134316	.	.	.	gene_id "RetlincRNA_62" transcript_id "PB.2422.4"; exon_number "8"; gene_name "Gm26700";
chr10	Cufflinks	exon	92134964	92135095	.	.	.	gene_id "RetlincRNA_62" transcript_id "PB.2422.4"; exon_number "9"; gene_name "Gm26700";
chr10	Cufflinks	exon	92135701	92135809	.	.	.	gene_id "RetlincRNA_62" transcript_id "PB.2422.4"; exon_number "10"; gene_name "Gm26700";
chr10	Cufflinks	exon	92136557	92136690	.	.	.	gene_id "RetlincRNA_62" transcript_id "PB.2422.4"; exon_number "11"; gene_name "Gm26700";
chr10	Cufflinks	exon	92162105	92162164	.	.	.	gene_id "RetlincRNA_62" transcript_id "PB.2422.4"; exon_number "12"; gene_name "Gm26700";
chr10	Cufflinks	exon	92163686	92164451	.	.	.	gene_id "RetlincRNA_62" transcript_id "PB.2422.4"; exon_number "13"; gene_name "Gm26700";
chr10	Cufflinks	exon	92079935	92082975	.	.	.	gene_id "RetlincRNA_62" transcript_id "PB.2422.5"; exon_number "1"; gene_name "Rmst";
chr10	Cufflinks	exon	92083874	92084054	.	.	.	gene_id "RetlincRNA_62" transcript_id "PB.2422.5"; exon_number "2"; gene_name "Rmst";
chr10	Cufflinks	exon	92113344	92115367	.	.	.	gene_id "RetlincRNA_62" transcript_id "PB.2422.6"; exon_number "1"; gene_name "Rmst";
chr10	Cufflinks	exon	92115437	92115716	.	.	.	gene_id "RetlincRNA_62" transcript_id "PB.2422.6"; exon_number "2"; gene_name "Rmst";
chr10	Cufflinks	exon	92131249	92134316	.	.	.	gene_id "RetlincRNA_62" transcript_id "PB.2422.7"; exon_number "1"; gene_name "Gm26700";
chr10	Cufflinks	exon	92134964	92135079	.	.	.	gene_id "RetlincRNA_62" transcript_id "PB.2422.7"; exon_number "2"; gene_name "Gm26700";
chr10	Cufflinks	exon	92135701	92135809	.	.	.	gene_id "RetlincRNA_62" transcript_id "PB.2422.7"; exon_number "3"; gene_name "Gm26700";
chr10	Cufflinks	exon	92136557	92136690	.	.	.	gene_id "RetlincRNA_62" transcript_id "PB.2422.7"; exon_number "4"; gene_name "Gm26700";
chr10	Cufflinks	exon	92162105	92162164	.	.	.	gene_id "RetlincRNA_62" transcript_id "PB.2422.7"; exon_number "5"; gene_name "Gm26700";
chr10	Cufflinks	exon	92164627	92164978	.	.	.	gene_id "RetlincRNA_62" transcript_id "PB.2422.7"; exon_number "6"; gene_name "Gm26700";
chr10	Cufflinks	exon	94673715	94677129	.	.	.	gene_id "RetlincRNA_63" transcript_id "PB.2457.1"; exon_number "1"; gene_name "RP23-99K2.5";
chr10	Cufflinks	exon	94678331	94678447	.	.	.	gene_id "RetlincRNA_63" transcript_id "PB.2457.1"; exon_number "2"; gene_name "RP23-99K2.5";
chr10	Cufflinks	exon	94688233	94688578	.	.	.	gene_id "RetlincRNA_63" transcript_id "PB.2457.1"; exon_number "3"; gene_name "RP23-99K2.5";
chr10	Cufflinks	exon	96305500	96307164	.	.	.	gene_id "RetlincRNA_64" transcript_id "PB.2474.1"; exon_number "1"; gene_name "RP24-447J10.1";
chr10	Cufflinks	exon	96309207	96309409	.	.	.	gene_id "RetlincRNA_64" transcript_id "PB.2474.1"; exon_number "2"; gene_name "RP24-447J10.1";
chr10	Cufflinks	exon	96495722	96497574	.	.	.	gene_id "RetlincRNA_65" transcript_id "PB.2478.1"; exon_number "1"; gene_name "RP23-273K11.4";
chr10	Cufflinks	exon	96501520	96501689	.	.	.	gene_id "RetlincRNA_65" transcript_id "PB.2478.1"; exon_number "2"; gene_name "RP23-273K11.4";
chr10	Cufflinks	exon	96520339	96520412	.	.	.	gene_id "RetlincRNA_65" transcript_id "PB.2478.1"; exon_number "3"; gene_name "RP23-273K11.4";
chr10	Cufflinks	exon	96523860	96523978	.	.	.	gene_id "RetlincRNA_65" transcript_id "PB.2478.1"; exon_number "4"; gene_name "RP23-273K11.4";
chr10	Cufflinks	exon	96514274	96519979	.	.	.	gene_id "RetlincRNA_65" transcript_id "PB.2478.4"; exon_number "1"; gene_name "RP23-273K11.4";
chr10	Cufflinks	exon	96520036	96520412	.	.	.	gene_id "RetlincRNA_65" transcript_id "PB.2478.4"; exon_number "2"; gene_name "RP23-273K11.4";
chr10	Cufflinks	exon	96523860	96523964	.	.	.	gene_id "RetlincRNA_65" transcript_id "PB.2478.4"; exon_number "3"; gene_name "RP23-273K11.4";
chr10	Cufflinks	exon	98549848	98552739	.	.	.	gene_id "RetlincRNA_66" transcript_id "PB.2491.1"; exon_number "1"; gene_name "RP23-412P24.1";
chr10	Cufflinks	exon	98555041	98555421	.	.	.	gene_id "RetlincRNA_66" transcript_id "PB.2491.1"; exon_number "2"; gene_name "RP23-412P24.1";
chr10	Cufflinks	exon	99609171	99609255	.	.	.	gene_id "RetlincRNA_67" transcript_id "PB.2500.1"; exon_number "1"; gene_name "RP23-12H20.1";
chr10	Cufflinks	exon	99649993	99650117	.	.	.	gene_id "RetlincRNA_67" transcript_id "PB.2500.1"; exon_number "2"; gene_name "RP23-12H20.1";
chr10	Cufflinks	exon	99656250	99659057	.	.	.	gene_id "RetlincRNA_67" transcript_id "PB.2500.1"; exon_number "3"; gene_name "RP23-12H20.1";
chr10	Cufflinks	exon	99656250	99660845	.	.	.	gene_id "RetlincRNA_67" transcript_id "PB.2500.3"; exon_number "1"; gene_name "RP23-12H20.3";
chr10	Cufflinks	exon	99669514	99669710	.	.	.	gene_id "RetlincRNA_67" transcript_id "PB.2500.3"; exon_number "2"; gene_name "RP23-12H20.3";
chr10	Cufflinks	exon	99675578	99675776	.	.	.	gene_id "RetlincRNA_67" transcript_id "PB.2500.3"; exon_number "3"; gene_name "RP23-12H20.3";
chr10	Cufflinks	exon	99678070	99678950	.	.	.	gene_id "RetlincRNA_67" transcript_id "PB.2500.3"; exon_number "4"; gene_name "RP23-12H20.3";
chr10	Cufflinks	exon	105574563	105576071	.	.	.	gene_id "RetlincRNA_68" transcript_id "PB.2533.1"; exon_number "1"; gene_name "RP24-69E21.1";
chr10	Cufflinks	exon	105580403	105580587	.	.	.	gene_id "RetlincRNA_68" transcript_id "PB.2533.1"; exon_number "2"; gene_name "RP24-69E21.1";
chr10	Cufflinks	exon	105581989	105583869	.	.	.	gene_id "RetlincRNA_68" transcript_id "PB.2533.1"; exon_number "3"; gene_name "RP24-69E21.1";
chr10	Cufflinks	exon	108472625	108477159	.	.	.	gene_id "RetlincRNA_69" transcript_id "PB.2545.1"; exon_number "1";
chr10	Cufflinks	exon	108479036	108479159	.	.	.	gene_id "RetlincRNA_69" transcript_id "PB.2545.1"; exon_number "2";
chr10	Cufflinks	exon	108480021	108480158	.	.	.	gene_id "RetlincRNA_69" transcript_id "PB.2545.1"; exon_number "3";
chr10	Cufflinks	exon	111010824	111011153	.	.	.	gene_id "RetlincRNA_70" transcript_id "PB.2567.1"; exon_number "1";
chr10	Cufflinks	exon	111012650	111012891	.	.	.	gene_id "RetlincRNA_70" transcript_id "PB.2567.1"; exon_number "2";
chr10	Cufflinks	exon	111022060	111023151	.	.	.	gene_id "RetlincRNA_70" transcript_id "PB.2567.1"; exon_number "3";
chr10	Cufflinks	exon	116718265	116723256	.	.	.	gene_id "RetlincRNA_71" transcript_id "PB.2609.1"; exon_number "1"; gene_name "RP24-284M17.5";
chr10	Cufflinks	exon	116723536	116723838	.	.	.	gene_id "RetlincRNA_71" transcript_id "PB.2609.1"; exon_number "2"; gene_name "RP24-284M17.5";
chr10	Cufflinks	exon	116746398	116746691	.	.	.	gene_id "RetlincRNA_71" transcript_id "PB.2609.1"; exon_number "3"; gene_name "RP24-284M17.5";
chr10	Cufflinks	exon	117906429	117906525	.	.	.	gene_id "RetlincRNA_72" transcript_id "PB.2622.1"; exon_number "1";
chr10	Cufflinks	exon	117909880	117911522	.	.	.	gene_id "RetlincRNA_72" transcript_id "PB.2622.1"; exon_number "2";
chr10	Cufflinks	exon	118803724	118805106	.	.	.	gene_id "RetlincRNA_73" transcript_id "PB.2627.1"; exon_number "1"; gene_name "RP24-570M12.3";
chr10	Cufflinks	exon	118805209	118805267	.	.	.	gene_id "RetlincRNA_73" transcript_id "PB.2627.1"; exon_number "2"; gene_name "RP24-570M12.3";
chr10	Cufflinks	exon	126921566	126922753	.	.	.	gene_id "RetlincRNA_74" transcript_id "PB.2707.1"; exon_number "1";
chr10	Cufflinks	exon	126922919	126923283	.	.	.	gene_id "RetlincRNA_74" transcript_id "PB.2707.1"; exon_number "2";
chr10	Cufflinks	exon	128501282	128501689	.	.	.	gene_id "RetlincRNA_75" transcript_id "PB.2764.47"; exon_number "1"; gene_name "A430046D13Rik";
chr10	Cufflinks	exon	128502409	128505642	.	.	.	gene_id "RetlincRNA_75" transcript_id "PB.2764.47"; exon_number "2"; gene_name "A430046D13Rik";
chr11	Cufflinks	exon	3309683	3309729	.	.	.	gene_id "RetlincRNA_76" transcript_id "PB.2792.18"; exon_number "1"; gene_name "RP23-191E3.14";
chr11	Cufflinks	exon	3314655	3315778	.	.	.	gene_id "RetlincRNA_76" transcript_id "PB.2792.18"; exon_number "2"; gene_name "RP23-191E3.14";
chr11	Cufflinks	exon	3310009	3311214	.	.	.	gene_id "RetlincRNA_76" transcript_id "PB.2792.20"; exon_number "1"; gene_name "RP23-191E3.14";
chr11	Cufflinks	exon	3314771	3318003	.	.	.	gene_id "RetlincRNA_76" transcript_id "PB.2792.20"; exon_number "2"; gene_name "RP23-191E3.14";
chr11	Cufflinks	exon	3311568	3311658	.	.	.	gene_id "RetlincRNA_76" transcript_id "PB.2793.2"; exon_number "1"; gene_name "RP23-191E3.14";
chr11	Cufflinks	exon	3315695	3318865	.	.	.	gene_id "RetlincRNA_76" transcript_id "PB.2793.2"; exon_number "2"; gene_name "RP23-191E3.14";
chr11	Cufflinks	exon	3311682	3313108	.	.	.	gene_id "RetlincRNA_76" transcript_id "PB.2792.23"; exon_number "1"; gene_name "RP23-191E3.14";
chr11	Cufflinks	exon	3321670	3322775	.	.	.	gene_id "RetlincRNA_76" transcript_id "PB.2792.23"; exon_number "2"; gene_name "RP23-191E3.14";
chr11	Cufflinks	exon	3312652	3314648	.	.	.	gene_id "RetlincRNA_76" transcript_id "PB.2792.24"; exon_number "1"; gene_name "RP23-191E3.14";
chr11	Cufflinks	exon	3316562	3318011	.	.	.	gene_id "RetlincRNA_76" transcript_id "PB.2792.24"; exon_number "2"; gene_name "RP23-191E3.14";
chr11	Cufflinks	exon	3313082	3313122	.	.	.	gene_id "RetlincRNA_76" transcript_id "PB.2792.25"; exon_number "1"; gene_name "RP23-191E3.14";
chr11	Cufflinks	exon	3317879	3320988	.	.	.	gene_id "RetlincRNA_76" transcript_id "PB.2792.25"; exon_number "2"; gene_name "RP23-191E3.14";
chr11	Cufflinks	exon	3326376	3326404	.	.	.	gene_id "RetlincRNA_76" transcript_id "PB.2792.25"; exon_number "3"; gene_name "RP23-191E3.14";
chr11	Cufflinks	exon	3317390	3317597	.	.	.	gene_id "RetlincRNA_76" transcript_id "PB.2792.28"; exon_number "1"; gene_name "RP23-191E3.14";
chr11	Cufflinks	exon	3318326	3322425	.	.	.	gene_id "RetlincRNA_76" transcript_id "PB.2792.28"; exon_number "2"; gene_name "RP23-191E3.14";
chr11	Cufflinks	exon	3638499	3643179	.	.	.	gene_id "RetlincRNA_77" transcript_id "PB.2803.3"; exon_number "1"; gene_name "Tug1";
chr11	Cufflinks	exon	3644772	3645523	.	.	.	gene_id "RetlincRNA_77" transcript_id "PB.2803.3"; exon_number "2"; gene_name "Tug1";
chr11	Cufflinks	exon	3646557	3647504	.	.	.	gene_id "RetlincRNA_77" transcript_id "PB.2803.3"; exon_number "3"; gene_name "Tug1";
chr11	Cufflinks	exon	3639795	3645523	.	.	.	gene_id "RetlincRNA_77" transcript_id "PB.2803.7"; exon_number "1"; gene_name "Tug1";
chr11	Cufflinks	exon	3646557	3647505	.	.	.	gene_id "RetlincRNA_77" transcript_id "PB.2803.7"; exon_number "2"; gene_name "Tug1";
chr11	Cufflinks	exon	3639797	3643179	.	.	.	gene_id "RetlincRNA_77" transcript_id "PB.2803.10"; exon_number "1"; gene_name "Tug1";
chr11	Cufflinks	exon	3644772	3645211	.	.	.	gene_id "RetlincRNA_77" transcript_id "PB.2803.10"; exon_number "2"; gene_name "Tug1";
chr11	Cufflinks	exon	3646889	3647500	.	.	.	gene_id "RetlincRNA_77" transcript_id "PB.2803.10"; exon_number "3"; gene_name "Tug1";
chr11	Cufflinks	exon	3639797	3641165	.	.	.	gene_id "RetlincRNA_77" transcript_id "PB.2803.9"; exon_number "1"; gene_name "Tug1";
chr11	Cufflinks	exon	3645284	3645523	.	.	.	gene_id "RetlincRNA_77" transcript_id "PB.2803.9"; exon_number "2"; gene_name "Tug1";
chr11	Cufflinks	exon	3646557	3647221	.	.	.	gene_id "RetlincRNA_77" transcript_id "PB.2803.9"; exon_number "3"; gene_name "Tug1";
chr11	Cufflinks	exon	3639799	3643179	.	.	.	gene_id "RetlincRNA_77" transcript_id "PB.2803.11"; exon_number "1"; gene_name "Tug1";
chr11	Cufflinks	exon	3644772	3647506	.	.	.	gene_id "RetlincRNA_77" transcript_id "PB.2803.11"; exon_number "2"; gene_name "Tug1";
chr11	Cufflinks	exon	3639804	3641440	.	.	.	gene_id "RetlincRNA_77" transcript_id "PB.2803.13"; exon_number "1"; gene_name "Tug1";
chr11	Cufflinks	exon	3641535	3643179	.	.	.	gene_id "RetlincRNA_77" transcript_id "PB.2803.13"; exon_number "2"; gene_name "Tug1";
chr11	Cufflinks	exon	3644772	3645523	.	.	.	gene_id "RetlincRNA_77" transcript_id "PB.2803.13"; exon_number "3"; gene_name "Tug1";
chr11	Cufflinks	exon	3646557	3647505	.	.	.	gene_id "RetlincRNA_77" transcript_id "PB.2803.13"; exon_number "4"; gene_name "Tug1";
chr11	Cufflinks	exon	3639841	3643179	.	.	.	gene_id "RetlincRNA_77" transcript_id "PB.2803.14"; exon_number "1"; gene_name "Tug1";
chr11	Cufflinks	exon	3644772	3645454	.	.	.	gene_id "RetlincRNA_77" transcript_id "PB.2803.14"; exon_number "2"; gene_name "Tug1";
chr11	Cufflinks	exon	3646557	3647505	.	.	.	gene_id "RetlincRNA_77" transcript_id "PB.2803.14"; exon_number "3"; gene_name "Tug1";
chr11	Cufflinks	exon	3639863	3641086	.	.	.	gene_id "RetlincRNA_77" transcript_id "PB.2802.1"; exon_number "1"; gene_name "Tug1";
chr11	Cufflinks	exon	3641963	3643249	.	.	.	gene_id "RetlincRNA_77" transcript_id "PB.2802.1"; exon_number "2"; gene_name "Tug1";
chr11	Cufflinks	exon	3644842	3644953	.	.	.	gene_id "RetlincRNA_77" transcript_id "PB.2802.1"; exon_number "3"; gene_name "Tug1";
chr11	Cufflinks	exon	5493474	5493526	.	.	.	gene_id "RetlincRNA_78" transcript_id "PB.2851.1"; exon_number "1";
chr11	Cufflinks	exon	5494788	5495924	.	.	.	gene_id "RetlincRNA_78" transcript_id "PB.2851.1"; exon_number "2";
chr11	Cufflinks	exon	6525593	6525817	.	.	.	gene_id "RetlincRNA_79" transcript_id "PB.2884.3"; exon_number "1"; gene_name "RP23-69P8.2";
chr11	Cufflinks	exon	6526355	6526437	.	.	.	gene_id "RetlincRNA_79" transcript_id "PB.2884.3"; exon_number "2"; gene_name "RP23-69P8.2";
chr11	Cufflinks	exon	6528306	6528374	.	.	.	gene_id "RetlincRNA_79" transcript_id "PB.2884.3"; exon_number "3"; gene_name "RP23-69P8.2";
chr11	Cufflinks	exon	6528548	6528750	.	.	.	gene_id "RetlincRNA_79" transcript_id "PB.2884.3"; exon_number "4"; gene_name "RP23-69P8.2";
chr11	Cufflinks	exon	17082214	17086388	.	.	.	gene_id "RetlincRNA_80" transcript_id "PB.2921.1"; exon_number "1";
chr11	Cufflinks	exon	17087382	17087860	.	.	.	gene_id "RetlincRNA_80" transcript_id "PB.2921.1"; exon_number "2";
chr11	Cufflinks	exon	19543593	19545895	.	.	.	gene_id "RetlincRNA_81" transcript_id "PB.2934.1"; exon_number "1";
chr11	Cufflinks	exon	19554358	19554591	.	.	.	gene_id "RetlincRNA_81" transcript_id "PB.2934.1"; exon_number "2";
chr11	Cufflinks	exon	20025726	20026262	.	.	.	gene_id "RetlincRNA_82" transcript_id "PB.2936.3"; exon_number "1";
chr11	Cufflinks	exon	20027634	20027704	.	.	.	gene_id "RetlincRNA_82" transcript_id "PB.2936.3"; exon_number "2";
chr11	Cufflinks	exon	20028461	20029818	.	.	.	gene_id "RetlincRNA_82" transcript_id "PB.2936.3"; exon_number "3";
chr11	Cufflinks	exon	20050568	20052699	.	.	.	gene_id "RetlincRNA_83" transcript_id "PB.2935.17"; exon_number "1";
chr11	Cufflinks	exon	20060661	20060703	.	.	.	gene_id "RetlincRNA_83" transcript_id "PB.2935.17"; exon_number "2";
chr11	Cufflinks	exon	28681585	28682119	.	.	.	gene_id "RetlincRNA_84" transcript_id "PB.3010.1"; exon_number "1"; gene_name "RP23-298H6.1";
chr11	Cufflinks	exon	28683524	28683676	.	.	.	gene_id "RetlincRNA_84" transcript_id "PB.3010.1"; exon_number "2"; gene_name "RP23-298H6.1";
chr11	Cufflinks	exon	28749469	28749545	.	.	.	gene_id "RetlincRNA_84" transcript_id "PB.3010.1"; exon_number "3"; gene_name "RP23-298H6.1";
chr11	Cufflinks	exon	28751629	28751784	.	.	.	gene_id "RetlincRNA_84" transcript_id "PB.3010.1"; exon_number "4"; gene_name "RP23-298H6.1";
chr11	Cufflinks	exon	28754069	28754146	.	.	.	gene_id "RetlincRNA_84" transcript_id "PB.3010.1"; exon_number "5"; gene_name "RP23-298H6.1";
chr11	Cufflinks	exon	28768830	28768868	.	.	.	gene_id "RetlincRNA_84" transcript_id "PB.3010.1"; exon_number "6"; gene_name "RP23-298H6.1";
chr11	Cufflinks	exon	28770485	28770593	.	.	.	gene_id "RetlincRNA_84" transcript_id "PB.3010.1"; exon_number "7"; gene_name "RP23-298H6.1";
chr11	Cufflinks	exon	28809982	28810869	.	.	.	gene_id "RetlincRNA_84" transcript_id "PB.3010.1"; exon_number "8"; gene_name "RP23-298H6.1";
chr11	Cufflinks	exon	37331734	37334703	.	.	.	gene_id "RetlincRNA_85" transcript_id "PB.3090.1"; exon_number "1";
chr11	Cufflinks	exon	37380393	37380467	.	.	.	gene_id "RetlincRNA_85" transcript_id "PB.3090.1"; exon_number "2";
chr11	Cufflinks	exon	39707370	39708292	.	.	.	gene_id "RetlincRNA_86" transcript_id "PB.3113.1"; exon_number "1";
chr11	Cufflinks	exon	39708432	39708603	.	.	.	gene_id "RetlincRNA_86" transcript_id "PB.3113.1"; exon_number "2";
chr11	Cufflinks	exon	40425452	40425640	.	.	.	gene_id "RetlincRNA_87" transcript_id "PB.3119.1"; exon_number "1";
chr11	Cufflinks	exon	40427388	40427502	.	.	.	gene_id "RetlincRNA_87" transcript_id "PB.3119.1"; exon_number "2";
chr11	Cufflinks	exon	40435722	40435805	.	.	.	gene_id "RetlincRNA_87" transcript_id "PB.3119.1"; exon_number "3";
chr11	Cufflinks	exon	40436022	40437473	.	.	.	gene_id "RetlincRNA_87" transcript_id "PB.3119.1"; exon_number "4";
chr11	Cufflinks	exon	48793361	48795294	.	.	.	gene_id "RetlincRNA_88" transcript_id "PB.3171.1"; exon_number "1";
chr11	Cufflinks	exon	48799381	48799402	.	.	.	gene_id "RetlincRNA_88" transcript_id "PB.3171.1"; exon_number "2";
chr11	Cufflinks	exon	50325917	50326052	.	.	.	gene_id "RetlincRNA_89" transcript_id "PB.3198.2"; exon_number "1";
chr11	Cufflinks	exon	50326873	50326937	.	.	.	gene_id "RetlincRNA_89" transcript_id "PB.3198.2"; exon_number "2";
chr11	Cufflinks	exon	50333218	50336057	.	.	.	gene_id "RetlincRNA_89" transcript_id "PB.3198.2"; exon_number "3";
chr11	Cufflinks	exon	53491004	53491271	.	.	.	gene_id "RetlincRNA_90" transcript_id "PB.3253.1"; exon_number "1";
chr11	Cufflinks	exon	53516171	53516268	.	.	.	gene_id "RetlincRNA_90" transcript_id "PB.3253.1"; exon_number "2";
chr11	Cufflinks	exon	53561327	53563108	.	.	.	gene_id "RetlincRNA_91" transcript_id "PB.3256.2"; exon_number "1"; gene_name "RP23-188H3.3";
chr11	Cufflinks	exon	53564505	53565714	.	.	.	gene_id "RetlincRNA_91" transcript_id "PB.3256.2"; exon_number "2"; gene_name "RP23-188H3.3";
chr11	Cufflinks	exon	53566974	53567195	.	.	.	gene_id "RetlincRNA_91" transcript_id "PB.3256.2"; exon_number "3"; gene_name "RP23-188H3.3";
chr11	Cufflinks	exon	57795499	57795794	.	.	.	gene_id "RetlincRNA_92" transcript_id "PB.3290.1"; exon_number "1"; gene_name "RP23-268K22.2";
chr11	Cufflinks	exon	57796026	57796173	.	.	.	gene_id "RetlincRNA_92" transcript_id "PB.3290.1"; exon_number "2"; gene_name "RP23-268K22.2";
chr11	Cufflinks	exon	57801234	57801457	.	.	.	gene_id "RetlincRNA_92" transcript_id "PB.3290.1"; exon_number "3"; gene_name "RP23-268K22.2";
chr11	Cufflinks	exon	58234441	58238243	.	.	.	gene_id "RetlincRNA_93" transcript_id "PB.3300.1"; exon_number "1";
chr11	Cufflinks	exon	58238380	58238431	.	.	.	gene_id "RetlincRNA_93" transcript_id "PB.3300.1"; exon_number "2";
chr11	Cufflinks	exon	58239627	58239711	.	.	.	gene_id "RetlincRNA_93" transcript_id "PB.3300.1"; exon_number "3";
chr11	Cufflinks	exon	59197775	59200115	.	.	.	gene_id "RetlincRNA_94" transcript_id "PB.3316.1"; exon_number "1"; gene_name "RP23-192P17.5";
chr11	Cufflinks	exon	59200143	59200302	.	.	.	gene_id "RetlincRNA_94" transcript_id "PB.3316.1"; exon_number "2"; gene_name "RP23-192P17.5";
chr11	Cufflinks	exon	59201493	59202385	.	.	.	gene_id "RetlincRNA_94" transcript_id "PB.3316.1"; exon_number "3"; gene_name "RP23-192P17.5";
chr11	Cufflinks	exon	59197794	59200302	.	.	.	gene_id "RetlincRNA_94" transcript_id "PB.3316.2"; exon_number "1"; gene_name "RP23-192P17.5";
chr11	Cufflinks	exon	59201493	59201579	.	.	.	gene_id "RetlincRNA_94" transcript_id "PB.3316.2"; exon_number "2"; gene_name "RP23-192P17.5";
chr11	Cufflinks	exon	59202124	59202406	.	.	.	gene_id "RetlincRNA_94" transcript_id "PB.3316.2"; exon_number "3"; gene_name "RP23-192P17.5";
chr11	Cufflinks	exon	61865219	61866224	.	.	.	gene_id "RetlincRNA_95" transcript_id "PB.3374.1"; exon_number "1"; gene_name "RP23-70A15.5";
chr11	Cufflinks	exon	61867762	61869351	.	.	.	gene_id "RetlincRNA_95" transcript_id "PB.3374.1"; exon_number "2"; gene_name "RP23-70A15.5";
chr11	Cufflinks	exon	62602877	62603282	.	.	.	gene_id "RetlincRNA_96" transcript_id "PB.3389.35"; exon_number "1"; gene_name "RP23-234K24.8";
chr11	Cufflinks	exon	62603597	62603646	.	.	.	gene_id "RetlincRNA_96" transcript_id "PB.3389.35"; exon_number "2"; gene_name "RP23-234K24.8";
chr11	Cufflinks	exon	62604403	62604801	.	.	.	gene_id "RetlincRNA_96" transcript_id "PB.3389.35"; exon_number "3"; gene_name "RP23-234K24.8";
chr11	Cufflinks	exon	62602877	62603646	.	.	.	gene_id "RetlincRNA_96" transcript_id "PB.3389.36"; exon_number "1"; gene_name "RP23-234K24.8";
chr11	Cufflinks	exon	62604403	62604805	.	.	.	gene_id "RetlincRNA_96" transcript_id "PB.3389.36"; exon_number "2"; gene_name "RP23-234K24.8";
chr11	Cufflinks	exon	64079522	64079777	.	.	.	gene_id "RetlincRNA_97" transcript_id "PB.3409.1"; exon_number "1"; gene_name "RP23-78H18.2";
chr11	Cufflinks	exon	64082653	64083259	.	.	.	gene_id "RetlincRNA_97" transcript_id "PB.3409.1"; exon_number "2"; gene_name "RP23-78H18.2";
chr11	Cufflinks	exon	64219209	64221532	.	.	.	gene_id "RetlincRNA_98" transcript_id "PB.3410.1"; exon_number "1";
chr11	Cufflinks	exon	64222973	64223053	.	.	.	gene_id "RetlincRNA_98" transcript_id "PB.3410.1"; exon_number "2";
chr11	Cufflinks	exon	64230666	64230851	.	.	.	gene_id "RetlincRNA_98" transcript_id "PB.3410.1"; exon_number "3";
chr11	Cufflinks	exon	64239196	64240016	.	.	.	gene_id "RetlincRNA_98" transcript_id "PB.3410.1"; exon_number "4";
chr11	Cufflinks	exon	67003244	67003321	.	.	.	gene_id "RetlincRNA_99" transcript_id "PB.3428.1"; exon_number "1"; gene_name "RP23-67J22.5";
chr11	Cufflinks	exon	67006715	67008478	.	.	.	gene_id "RetlincRNA_99" transcript_id "PB.3428.1"; exon_number "2"; gene_name "RP23-67J22.5";
chr11	Cufflinks	exon	67010535	67012189	.	.	.	gene_id "RetlincRNA_99" transcript_id "PB.3428.1"; exon_number "3"; gene_name "RP23-67J22.5";
chr11	Cufflinks	exon	69010114	69011966	.	.	.	gene_id "RetlincRNA_100" transcript_id "PB.3448.1"; exon_number "1";
chr11	Cufflinks	exon	69012411	69012482	.	.	.	gene_id "RetlincRNA_100" transcript_id "PB.3448.1"; exon_number "2";
chr11	Cufflinks	exon	69593596	69594300	.	.	.	gene_id "RetlincRNA_101" transcript_id "PB.3474.1"; exon_number "1";
chr11	Cufflinks	exon	69594553	69596276	.	.	.	gene_id "RetlincRNA_101" transcript_id "PB.3474.1"; exon_number "2";
chr11	Cufflinks	exon	70773495	70774089	.	.	.	gene_id "RetlincRNA_102" transcript_id "PB.3517.5"; exon_number "1";
chr11	Cufflinks	exon	70774189	70776265	.	.	.	gene_id "RetlincRNA_102" transcript_id "PB.3517.5"; exon_number "2";
chr11	Cufflinks	exon	79715876	79716976	.	.	.	gene_id "RetlincRNA_103" transcript_id "PB.3699.1"; exon_number "1";
chr11	Cufflinks	exon	79719732	79721878	.	.	.	gene_id "RetlincRNA_103" transcript_id "PB.3699.1"; exon_number "2";
chr11	Cufflinks	exon	84542738	84545334	.	.	.	gene_id "RetlincRNA_104" transcript_id "PB.3767.1"; exon_number "1";
chr11	Cufflinks	exon	84545500	84545861	.	.	.	gene_id "RetlincRNA_104" transcript_id "PB.3767.1"; exon_number "2";
chr11	Cufflinks	exon	85252323	85252464	.	.	.	gene_id "RetlincRNA_105" transcript_id "PB.3786.1"; exon_number "1";
chr11	Cufflinks	exon	85252552	85254991	.	.	.	gene_id "RetlincRNA_105" transcript_id "PB.3786.1"; exon_number "2";
chr11	Cufflinks	exon	88024515	88026468	.	.	.	gene_id "RetlincRNA_106" transcript_id "PB.3832.3"; exon_number "1"; gene_name "RP23-16C4.1";
chr11	Cufflinks	exon	88026622	88026684	.	.	.	gene_id "RetlincRNA_106" transcript_id "PB.3832.3"; exon_number "2"; gene_name "RP23-16C4.1";
chr11	Cufflinks	exon	88026839	88029123	.	.	.	gene_id "RetlincRNA_106" transcript_id "PB.3832.3"; exon_number "3"; gene_name "RP23-16C4.1";
chr11	Cufflinks	exon	88058235	88060752	.	.	.	gene_id "RetlincRNA_107" transcript_id "PB.3835.1"; exon_number "1"; gene_name "RP23-199A2.7";
chr11	Cufflinks	exon	88065907	88065951	.	.	.	gene_id "RetlincRNA_107" transcript_id "PB.3835.1"; exon_number "2"; gene_name "RP23-199A2.7";
chr11	Cufflinks	exon	88253514	88255912	.	.	.	gene_id "RetlincRNA_108" transcript_id "PB.3841.6"; exon_number "1"; gene_name "RP24-402O2.2";
chr11	Cufflinks	exon	88256896	88256989	.	.	.	gene_id "RetlincRNA_108" transcript_id "PB.3841.6"; exon_number "2"; gene_name "RP24-402O2.2";
chr11	Cufflinks	exon	90690369	90694096	.	.	.	gene_id "RetlincRNA_109" transcript_id "PB.3862.1"; exon_number "1";
chr11	Cufflinks	exon	90697744	90697940	.	.	.	gene_id "RetlincRNA_109" transcript_id "PB.3862.1"; exon_number "2";
chr11	Cufflinks	exon	94148041	94148232	.	.	.	gene_id "RetlincRNA_110" transcript_id "PB.3881.1"; exon_number "1"; gene_name "RP23-244C22.5";
chr11	Cufflinks	exon	94151647	94153224	.	.	.	gene_id "RetlincRNA_110" transcript_id "PB.3881.1"; exon_number "2"; gene_name "RP23-244C22.5";
chr11	Cufflinks	exon	94795206	94797584	.	.	.	gene_id "RetlincRNA_111" transcript_id "PB.3894.1"; exon_number "1";
chr11	Cufflinks	exon	94797726	94797809	.	.	.	gene_id "RetlincRNA_111" transcript_id "PB.3894.1"; exon_number "2";
chr11	Cufflinks	exon	94798296	94798318	.	.	.	gene_id "RetlincRNA_111" transcript_id "PB.3894.1"; exon_number "3";
chr11	Cufflinks	exon	94801702	94802052	.	.	.	gene_id "RetlincRNA_111" transcript_id "PB.3894.1"; exon_number "4";
chr11	Cufflinks	exon	94795207	94797528	.	.	.	gene_id "RetlincRNA_111" transcript_id "PB.3894.2"; exon_number "1";
chr11	Cufflinks	exon	94797726	94797809	.	.	.	gene_id "RetlincRNA_111" transcript_id "PB.3894.2"; exon_number "2";
chr11	Cufflinks	exon	94798296	94798318	.	.	.	gene_id "RetlincRNA_111" transcript_id "PB.3894.2"; exon_number "3";
chr11	Cufflinks	exon	94801702	94802051	.	.	.	gene_id "RetlincRNA_111" transcript_id "PB.3894.2"; exon_number "4";
chr11	Cufflinks	exon	94810789	94813383	.	.	.	gene_id "RetlincRNA_112" transcript_id "PB.3895.1"; exon_number "1";
chr11	Cufflinks	exon	94813871	94814673	.	.	.	gene_id "RetlincRNA_112" transcript_id "PB.3895.1"; exon_number "2";
chr11	Cufflinks	exon	95221796	95223824	.	.	.	gene_id "RetlincRNA_113" transcript_id "PB.3909.1"; exon_number "1"; gene_name "RP23-265A5.1";
chr11	Cufflinks	exon	95259439	95259621	.	.	.	gene_id "RetlincRNA_113" transcript_id "PB.3909.1"; exon_number "2"; gene_name "RP23-265A5.1";
chr11	Cufflinks	exon	95495841	95496633	.	.	.	gene_id "RetlincRNA_114" transcript_id "PB.3917.1"; exon_number "1";
chr11	Cufflinks	exon	95497767	95499884	.	.	.	gene_id "RetlincRNA_114" transcript_id "PB.3917.1"; exon_number "2";
chr11	Cufflinks	exon	95858891	95859082	.	.	.	gene_id "RetlincRNA_115" transcript_id "PB.3927.1"; exon_number "1"; gene_name "RP23-151M22.6";
chr11	Cufflinks	exon	95859994	95863174	.	.	.	gene_id "RetlincRNA_115" transcript_id "PB.3927.1"; exon_number "2"; gene_name "RP23-151M22.6";
chr11	Cufflinks	exon	97299736	97302307	.	.	.	gene_id "RetlincRNA_116" transcript_id "PB.3947.23"; exon_number "1";
chr11	Cufflinks	exon	97302469	97302535	.	.	.	gene_id "RetlincRNA_116" transcript_id "PB.3947.23"; exon_number "2";
chr11	Cufflinks	exon	97309836	97310331	.	.	.	gene_id "RetlincRNA_116" transcript_id "PB.3947.23"; exon_number "3";
chr11	Cufflinks	exon	99768843	99769015	.	.	.	gene_id "RetlincRNA_117" transcript_id "PB.4007.1"; exon_number "1";
chr11	Cufflinks	exon	99769101	99769490	.	.	.	gene_id "RetlincRNA_117" transcript_id "PB.4007.1"; exon_number "2";
chr11	Cufflinks	exon	99769576	99770162	.	.	.	gene_id "RetlincRNA_117" transcript_id "PB.4007.1"; exon_number "3";
chr11	Cufflinks	exon	99770197	99770525	.	.	.	gene_id "RetlincRNA_117" transcript_id "PB.4007.1"; exon_number "4";
chr11	Cufflinks	exon	100457131	100459044	.	.	.	gene_id "RetlincRNA_118" transcript_id "PB.4013.13"; exon_number "1";
chr11	Cufflinks	exon	100459147	100461668	.	.	.	gene_id "RetlincRNA_118" transcript_id "PB.4013.13"; exon_number "2";
chr11	Cufflinks	exon	103125196	103127435	.	.	.	gene_id "RetlincRNA_119" transcript_id "PB.4105.2"; exon_number "1";
chr11	Cufflinks	exon	103127967	103128053	.	.	.	gene_id "RetlincRNA_119" transcript_id "PB.4105.2"; exon_number "2";
chr11	Cufflinks	exon	109354759	109355239	.	.	.	gene_id "RetlincRNA_120" transcript_id "PB.4211.1"; exon_number "1"; gene_name "RP23-12N20.1";
chr11	Cufflinks	exon	109356023	109356993	.	.	.	gene_id "RetlincRNA_120" transcript_id "PB.4211.1"; exon_number "2"; gene_name "RP23-12N20.1";
chr11	Cufflinks	exon	109362520	109362587	.	.	.	gene_id "RetlincRNA_120" transcript_id "PB.4211.1"; exon_number "3"; gene_name "RP23-12N20.1";
chr11	Cufflinks	exon	109354786	109355474	.	.	.	gene_id "RetlincRNA_120" transcript_id "PB.4211.2"; exon_number "1"; gene_name "RP23-12N20.1";
chr11	Cufflinks	exon	109356600	109356993	.	.	.	gene_id "RetlincRNA_120" transcript_id "PB.4211.2"; exon_number "2"; gene_name "RP23-12N20.1";
chr11	Cufflinks	exon	109362520	109362645	.	.	.	gene_id "RetlincRNA_120" transcript_id "PB.4211.2"; exon_number "3"; gene_name "RP23-12N20.1";
chr11	Cufflinks	exon	112754564	112756077	.	.	.	gene_id "RetlincRNA_121" transcript_id "PB.4226.1"; exon_number "1"; gene_name "RP23-349B9.1";
chr11	Cufflinks	exon	112756530	112757450	.	.	.	gene_id "RetlincRNA_121" transcript_id "PB.4226.1"; exon_number "2"; gene_name "RP23-349B9.1";
chr11	Cufflinks	exon	113043908	113045160	.	.	.	gene_id "RetlincRNA_122" transcript_id "PB.4228.1"; exon_number "1"; gene_name "RP23-468D17.1";
chr11	Cufflinks	exon	113201291	113201874	.	.	.	gene_id "RetlincRNA_122" transcript_id "PB.4228.1"; exon_number "2"; gene_name "RP23-468D17.1";
chr11	Cufflinks	exon	113043914	113045160	.	.	.	gene_id "RetlincRNA_122" transcript_id "PB.4229.1"; exon_number "1"; gene_name "RP23-468D17.1";
chr11	Cufflinks	exon	113067342	113067386	.	.	.	gene_id "RetlincRNA_122" transcript_id "PB.4229.1"; exon_number "2"; gene_name "RP23-468D17.1";
chr11	Cufflinks	exon	113201291	113201526	.	.	.	gene_id "RetlincRNA_122" transcript_id "PB.4229.1"; exon_number "3"; gene_name "RP23-468D17.1";
chr11	Cufflinks	exon	117426170	117426255	.	.	.	gene_id "RetlincRNA_123" transcript_id "PB.4308.1"; exon_number "1"; gene_name "RP23-101J23.4";
chr11	Cufflinks	exon	117436349	117436495	.	.	.	gene_id "RetlincRNA_123" transcript_id "PB.4308.1"; exon_number "2"; gene_name "RP23-101J23.4";
chr11	Cufflinks	exon	117436788	117437013	.	.	.	gene_id "RetlincRNA_123" transcript_id "PB.4308.1"; exon_number "3"; gene_name "RP23-101J23.4";
chr11	Cufflinks	exon	117437359	117437587	.	.	.	gene_id "RetlincRNA_123" transcript_id "PB.4308.1"; exon_number "4"; gene_name "RP23-101J23.4";
chr11	Cufflinks	exon	117437805	117438746	.	.	.	gene_id "RetlincRNA_123" transcript_id "PB.4308.1"; exon_number "5"; gene_name "RP23-101J23.4";
chr11	Cufflinks	exon	117490219	117490295	.	.	.	gene_id "RetlincRNA_124" transcript_id "PB.4309.1"; exon_number "1"; gene_name "RP23-54L24.1";
chr11	Cufflinks	exon	117525001	117528620	.	.	.	gene_id "RetlincRNA_124" transcript_id "PB.4309.1"; exon_number "2"; gene_name "RP23-54L24.1";
chr11	Cufflinks	exon	117528966	117529103	.	.	.	gene_id "RetlincRNA_124" transcript_id "PB.4309.1"; exon_number "3"; gene_name "RP23-54L24.1";
chr11	Cufflinks	exon	117531640	117531833	.	.	.	gene_id "RetlincRNA_124" transcript_id "PB.4309.1"; exon_number "4"; gene_name "RP23-54L24.1";
chr11	Cufflinks	exon	117532084	117532269	.	.	.	gene_id "RetlincRNA_124" transcript_id "PB.4309.1"; exon_number "5"; gene_name "RP23-54L24.1";
chr11	Cufflinks	exon	117532512	117534029	.	.	.	gene_id "RetlincRNA_124" transcript_id "PB.4309.1"; exon_number "6"; gene_name "RP23-54L24.1";
chr11	Cufflinks	exon	117523537	117523782	.	.	.	gene_id "RetlincRNA_124" transcript_id "PB.4309.2"; exon_number "1"; gene_name "RP23-54L24.1";
chr11	Cufflinks	exon	117523960	117524048	.	.	.	gene_id "RetlincRNA_124" transcript_id "PB.4309.2"; exon_number "2"; gene_name "RP23-54L24.1";
chr11	Cufflinks	exon	117527169	117527343	.	.	.	gene_id "RetlincRNA_124" transcript_id "PB.4309.2"; exon_number "3"; gene_name "RP23-54L24.1";
chr11	Cufflinks	exon	117528157	117528620	.	.	.	gene_id "RetlincRNA_124" transcript_id "PB.4309.2"; exon_number "4"; gene_name "RP23-54L24.1";
chr11	Cufflinks	exon	117528966	117529103	.	.	.	gene_id "RetlincRNA_124" transcript_id "PB.4309.2"; exon_number "5"; gene_name "RP23-54L24.1";
chr11	Cufflinks	exon	117531640	117531833	.	.	.	gene_id "RetlincRNA_124" transcript_id "PB.4309.2"; exon_number "6"; gene_name "RP23-54L24.1";
chr11	Cufflinks	exon	117532084	117532269	.	.	.	gene_id "RetlincRNA_124" transcript_id "PB.4309.2"; exon_number "7"; gene_name "RP23-54L24.1";
chr11	Cufflinks	exon	117532512	117532735	.	.	.	gene_id "RetlincRNA_124" transcript_id "PB.4309.2"; exon_number "8"; gene_name "RP23-54L24.1";
chr11	Cufflinks	exon	117533885	117534008	.	.	.	gene_id "RetlincRNA_124" transcript_id "PB.4309.2"; exon_number "9"; gene_name "RP23-54L24.1";
chr11	Cufflinks	exon	119105134	119106423	.	.	.	gene_id "RetlincRNA_125" transcript_id "PB.4336.1"; exon_number "1"; gene_name "RP23-458A23.3";
chr11	Cufflinks	exon	119107069	119107388	.	.	.	gene_id "RetlincRNA_125" transcript_id "PB.4336.1"; exon_number "2"; gene_name "RP23-458A23.3";
chr11	Cufflinks	exon	119111178	119111439	.	.	.	gene_id "RetlincRNA_125" transcript_id "PB.4336.1"; exon_number "3"; gene_name "RP23-458A23.3";
chr11	Cufflinks	exon	119105135	119105846	.	.	.	gene_id "RetlincRNA_125" transcript_id "PB.4336.2"; exon_number "1"; gene_name "RP23-458A23.3";
chr11	Cufflinks	exon	119105964	119106423	.	.	.	gene_id "RetlincRNA_125" transcript_id "PB.4336.2"; exon_number "2"; gene_name "RP23-458A23.3";
chr11	Cufflinks	exon	119107069	119107388	.	.	.	gene_id "RetlincRNA_125" transcript_id "PB.4336.2"; exon_number "3"; gene_name "RP23-458A23.3";
chr11	Cufflinks	exon	119111178	119111423	.	.	.	gene_id "RetlincRNA_125" transcript_id "PB.4336.2"; exon_number "4"; gene_name "RP23-458A23.3";
chr11	Cufflinks	exon	119935714	119936530	.	.	.	gene_id "RetlincRNA_126" transcript_id "PB.4354.1"; exon_number "1"; gene_name "RP24-225K18.5";
chr11	Cufflinks	exon	119939162	119939290	.	.	.	gene_id "RetlincRNA_126" transcript_id "PB.4354.1"; exon_number "2"; gene_name "RP24-225K18.5";
chr11	Cufflinks	exon	119942582	119942697	.	.	.	gene_id "RetlincRNA_126" transcript_id "PB.4354.1"; exon_number "3"; gene_name "RP24-225K18.5";
chr11	Cufflinks	exon	120186361	120187751	.	.	.	gene_id "RetlincRNA_127" transcript_id "PB.4362.1"; exon_number "1"; gene_name "RP23-37J21.6";
chr11	Cufflinks	exon	120188489	120188676	.	.	.	gene_id "RetlincRNA_127" transcript_id "PB.4362.1"; exon_number "2"; gene_name "RP23-37J21.6";
chr11	Cufflinks	exon	120189440	120189894	.	.	.	gene_id "RetlincRNA_127" transcript_id "PB.4362.1"; exon_number "3"; gene_name "RP23-37J21.6";
chr11	Cufflinks	exon	120187962	120188676	.	.	.	gene_id "RetlincRNA_127" transcript_id "PB.4362.4"; exon_number "1"; gene_name "RP23-37J21.6";
chr11	Cufflinks	exon	120189440	120189854	.	.	.	gene_id "RetlincRNA_127" transcript_id "PB.4362.4"; exon_number "2"; gene_name "RP23-37J21.6";
chr11	Cufflinks	exon	120211056	120213767	.	.	.	gene_id "RetlincRNA_128" transcript_id "PB.4363.1"; exon_number "1"; gene_name "RP23-37J21.8";
chr11	Cufflinks	exon	120215020	120215201	.	.	.	gene_id "RetlincRNA_128" transcript_id "PB.4363.1"; exon_number "2"; gene_name "RP23-37J21.8";
chr11	Cufflinks	exon	120216566	120217080	.	.	.	gene_id "RetlincRNA_128" transcript_id "PB.4363.1"; exon_number "3"; gene_name "RP23-37J21.8";
chr11	Cufflinks	exon	120588241	120589981	.	.	.	gene_id "RetlincRNA_129" transcript_id "PB.4373.1"; exon_number "1";
chr11	Cufflinks	exon	120590362	120591361	.	.	.	gene_id "RetlincRNA_129" transcript_id "PB.4373.1"; exon_number "2";
chr11	Cufflinks	exon	120991429	120991525	.	.	.	gene_id "RetlincRNA_130" transcript_id "PB.4385.1"; exon_number "1";
chr11	Cufflinks	exon	121000830	121002075	.	.	.	gene_id "RetlincRNA_130" transcript_id "PB.4385.1"; exon_number "2";
chr12	Cufflinks	exon	3143807	3144149	.	.	.	gene_id "RetlincRNA_131" transcript_id "PB.4402.1"; exon_number "1";
chr12	Cufflinks	exon	3144665	3145761	.	.	.	gene_id "RetlincRNA_131" transcript_id "PB.4402.1"; exon_number "2";
chr12	Cufflinks	exon	3149361	3149422	.	.	.	gene_id "RetlincRNA_131" transcript_id "PB.4402.1"; exon_number "3";
chr12	Cufflinks	exon	3161658	3161782	.	.	.	gene_id "RetlincRNA_131" transcript_id "PB.4402.1"; exon_number "4";
chr12	Cufflinks	exon	3143814	3144149	.	.	.	gene_id "RetlincRNA_131" transcript_id "PB.4402.2"; exon_number "1";
chr12	Cufflinks	exon	3144665	3144800	.	.	.	gene_id "RetlincRNA_131" transcript_id "PB.4402.2"; exon_number "2";
chr12	Cufflinks	exon	3149361	3149422	.	.	.	gene_id "RetlincRNA_131" transcript_id "PB.4402.2"; exon_number "3";
chr12	Cufflinks	exon	3161658	3161783	.	.	.	gene_id "RetlincRNA_131" transcript_id "PB.4402.2"; exon_number "4";
chr12	Cufflinks	exon	3162215	3164126	.	.	.	gene_id "RetlincRNA_132" transcript_id "PB.4404.1"; exon_number "1";
chr12	Cufflinks	exon	3167306	3167338	.	.	.	gene_id "RetlincRNA_132" transcript_id "PB.4404.1"; exon_number "2";
chr12	Cufflinks	exon	3189106	3189137	.	.	.	gene_id "RetlincRNA_132" transcript_id "PB.4404.1"; exon_number "3";
chr12	Cufflinks	exon	3413955	3417324	.	.	.	gene_id "RetlincRNA_133" transcript_id "PB.4409.14"; exon_number "1"; gene_name "RP23-83G6.1";
chr12	Cufflinks	exon	3426210	3426752	.	.	.	gene_id "RetlincRNA_133" transcript_id "PB.4409.14"; exon_number "2"; gene_name "RP23-83G6.1";
chr12	Cufflinks	exon	5375845	5376528	.	.	.	gene_id "RetlincRNA_134" transcript_id "PB.4457.1"; exon_number "1"; gene_name "RP24-280B23.1";
chr12	Cufflinks	exon	5414902	5416129	.	.	.	gene_id "RetlincRNA_134" transcript_id "PB.4457.1"; exon_number "2"; gene_name "RP24-280B23.1";
chr12	Cufflinks	exon	5808283	5808350	.	.	.	gene_id "RetlincRNA_135" transcript_id "PB.4459.2"; exon_number "1"; gene_name "RP23-329M17.1";
chr12	Cufflinks	exon	5885572	5885707	.	.	.	gene_id "RetlincRNA_135" transcript_id "PB.4459.2"; exon_number "2"; gene_name "RP23-329M17.1";
chr12	Cufflinks	exon	5955988	5959660	.	.	.	gene_id "RetlincRNA_136" transcript_id "PB.4463.1"; exon_number "1"; gene_name "RP23-329M17.1";
chr12	Cufflinks	exon	5959725	5960729	.	.	.	gene_id "RetlincRNA_136" transcript_id "PB.4463.1"; exon_number "2"; gene_name "RP23-329M17.1";
chr12	Cufflinks	exon	6045162	6045373	.	.	.	gene_id "RetlincRNA_137" transcript_id "PB.4468.1"; exon_number "1";
chr12	Cufflinks	exon	6046615	6046744	.	.	.	gene_id "RetlincRNA_137" transcript_id "PB.4468.1"; exon_number "2";
chr12	Cufflinks	exon	6095618	6098367	.	.	.	gene_id "RetlincRNA_137" transcript_id "PB.4468.1"; exon_number "3";
chr12	Cufflinks	exon	14110721	14110772	.	.	.	gene_id "RetlincRNA_138" transcript_id "PB.4511.1"; exon_number "1"; gene_name "RP23-261P14.1";
chr12	Cufflinks	exon	14128162	14130671	.	.	.	gene_id "RetlincRNA_138" transcript_id "PB.4511.1"; exon_number "2"; gene_name "RP23-261P14.1";
chr12	Cufflinks	exon	16207711	16207757	.	.	.	gene_id "RetlincRNA_139" transcript_id "PB.4518.1"; exon_number "1"; gene_name "RP24-100P15.2";
chr12	Cufflinks	exon	16232396	16232588	.	.	.	gene_id "RetlincRNA_139" transcript_id "PB.4518.1"; exon_number "2"; gene_name "RP24-100P15.2";
chr12	Cufflinks	exon	16253430	16253598	.	.	.	gene_id "RetlincRNA_139" transcript_id "PB.4518.1"; exon_number "3"; gene_name "RP24-100P15.2";
chr12	Cufflinks	exon	16280814	16280988	.	.	.	gene_id "RetlincRNA_139" transcript_id "PB.4518.1"; exon_number "4"; gene_name "RP24-100P15.2";
chr12	Cufflinks	exon	16285844	16289676	.	.	.	gene_id "RetlincRNA_139" transcript_id "PB.4518.1"; exon_number "5"; gene_name "RP24-100P15.2";
chr12	Cufflinks	exon	18750455	18751854	.	.	.	gene_id "RetlincRNA_140" transcript_id "PB.4538.1"; exon_number "1";
chr12	Cufflinks	exon	18751911	18753344	.	.	.	gene_id "RetlincRNA_140" transcript_id "PB.4538.1"; exon_number "2";
chr12	Cufflinks	exon	18759553	18759676	.	.	.	gene_id "RetlincRNA_140" transcript_id "PB.4538.1"; exon_number "3";
chr12	Cufflinks	exon	18762474	18764184	.	.	.	gene_id "RetlincRNA_140" transcript_id "PB.4538.1"; exon_number "4";
chr12	Cufflinks	exon	18764367	18765209	.	.	.	gene_id "RetlincRNA_140" transcript_id "PB.4538.1"; exon_number "5";
chr12	Cufflinks	exon	20873387	20874219	.	.	.	gene_id "RetlincRNA_141" transcript_id "PB.4547.1"; exon_number "1";
chr12	Cufflinks	exon	20876698	20877095	.	.	.	gene_id "RetlincRNA_141" transcript_id "PB.4547.1"; exon_number "2";
chr12	Cufflinks	exon	20920842	20921043	.	.	.	gene_id "RetlincRNA_141" transcript_id "PB.4547.1"; exon_number "3";
chr12	Cufflinks	exon	20876407	20877095	.	.	.	gene_id "RetlincRNA_141" transcript_id "PB.4547.2"; exon_number "1";
chr12	Cufflinks	exon	20902270	20902330	.	.	.	gene_id "RetlincRNA_141" transcript_id "PB.4547.2"; exon_number "2";
chr12	Cufflinks	exon	20902533	20902659	.	.	.	gene_id "RetlincRNA_141" transcript_id "PB.4547.2"; exon_number "3";
chr12	Cufflinks	exon	20914759	20916332	.	.	.	gene_id "RetlincRNA_141" transcript_id "PB.4547.2"; exon_number "4";
chr12	Cufflinks	exon	20876449	20877095	.	.	.	gene_id "RetlincRNA_141" transcript_id "PB.4547.3"; exon_number "1";
chr12	Cufflinks	exon	20920842	20921264	.	.	.	gene_id "RetlincRNA_141" transcript_id "PB.4547.3"; exon_number "2";
chr12	Cufflinks	exon	22535840	22536673	.	.	.	gene_id "RetlincRNA_142" transcript_id "PB.4559.1"; exon_number "1";
chr12	Cufflinks	exon	22541163	22541882	.	.	.	gene_id "RetlincRNA_142" transcript_id "PB.4559.1"; exon_number "2";
chr12	Cufflinks	exon	22584337	22584482	.	.	.	gene_id "RetlincRNA_143" transcript_id "PB.4565.1"; exon_number "1"; gene_name "RP23-338N2.7";
chr12	Cufflinks	exon	22587247	22587308	.	.	.	gene_id "RetlincRNA_143" transcript_id "PB.4565.1"; exon_number "2"; gene_name "RP23-338N2.7";
chr12	Cufflinks	exon	22728268	22728329	.	.	.	gene_id "RetlincRNA_143" transcript_id "PB.4565.1"; exon_number "3"; gene_name "RP23-338N2.7";
chr12	Cufflinks	exon	22862764	22863149	.	.	.	gene_id "RetlincRNA_144" transcript_id "PB.4561.1"; exon_number "1"; gene_name "RP23-286D7.1";
chr12	Cufflinks	exon	22981814	22982572	.	.	.	gene_id "RetlincRNA_144" transcript_id "PB.4561.1"; exon_number "2"; gene_name "RP23-286D7.1";
chr12	Cufflinks	exon	22866344	22866527	.	.	.	gene_id "RetlincRNA_144" transcript_id "PB.4561.2"; exon_number "1";
chr12	Cufflinks	exon	22866664	22867758	.	.	.	gene_id "RetlincRNA_144" transcript_id "PB.4561.2"; exon_number "2";
chr12	Cufflinks	exon	22959603	22961141	.	.	.	gene_id "RetlincRNA_144" transcript_id "PB.4561.3"; exon_number "1"; gene_name "RP23-286D7.1";
chr12	Cufflinks	exon	22961636	22962554	.	.	.	gene_id "RetlincRNA_144" transcript_id "PB.4561.3"; exon_number "2"; gene_name "RP23-286D7.1";
chr12	Cufflinks	exon	23787826	23788951	.	.	.	gene_id "RetlincRNA_145" transcript_id "PB.4563.1"; exon_number "1";
chr12	Cufflinks	exon	23801387	23801643	.	.	.	gene_id "RetlincRNA_145" transcript_id "PB.4563.1"; exon_number "2";
chr12	Cufflinks	exon	23801717	23801760	.	.	.	gene_id "RetlincRNA_145" transcript_id "PB.4563.1"; exon_number "3";
chr12	Cufflinks	exon	23804417	23804458	.	.	.	gene_id "RetlincRNA_145" transcript_id "PB.4563.1"; exon_number "4";
chr12	Cufflinks	exon	24813476	24814572	.	.	.	gene_id "RetlincRNA_146" transcript_id "PB.4571.2"; exon_number "1"; gene_name "RP23-442I5.6";
chr12	Cufflinks	exon	24814666	24818302	.	.	.	gene_id "RetlincRNA_146" transcript_id "PB.4571.2"; exon_number "2"; gene_name "RP23-442I5.6";
chr12	Cufflinks	exon	27140888	27142162	.	.	.	gene_id "RetlincRNA_147" transcript_id "PB.4582.1"; exon_number "1"; gene_name "RP23-195H19.1";
chr12	Cufflinks	exon	27142575	27142718	.	.	.	gene_id "RetlincRNA_147" transcript_id "PB.4582.1"; exon_number "2"; gene_name "RP23-195H19.1";
chr12	Cufflinks	exon	27145266	27145415	.	.	.	gene_id "RetlincRNA_147" transcript_id "PB.4582.1"; exon_number "3"; gene_name "RP23-195H19.1";
chr12	Cufflinks	exon	27152597	27152868	.	.	.	gene_id "RetlincRNA_147" transcript_id "PB.4582.1"; exon_number "4"; gene_name "RP23-195H19.1";
chr12	Cufflinks	exon	27153317	27153605	.	.	.	gene_id "RetlincRNA_147" transcript_id "PB.4582.1"; exon_number "5"; gene_name "RP23-195H19.1";
chr12	Cufflinks	exon	27160230	27160453	.	.	.	gene_id "RetlincRNA_147" transcript_id "PB.4582.1"; exon_number "6"; gene_name "RP23-195H19.1";
chr12	Cufflinks	exon	29002842	29003611	.	.	.	gene_id "RetlincRNA_148" transcript_id "PB.4593.1"; exon_number "1"; gene_name "RP23-49J15.1";
chr12	Cufflinks	exon	29003648	29004451	.	.	.	gene_id "RetlincRNA_148" transcript_id "PB.4593.1"; exon_number "2"; gene_name "RP23-49J15.1";
chr12	Cufflinks	exon	29349485	29351694	.	.	.	gene_id "RetlincRNA_149" transcript_id "PB.4594.1"; exon_number "1";
chr12	Cufflinks	exon	29356404	29357490	.	.	.	gene_id "RetlincRNA_149" transcript_id "PB.4594.1"; exon_number "2";
chr12	Cufflinks	exon	43624328	43625940	.	.	.	gene_id "RetlincRNA_150" transcript_id "PB.4689.1"; exon_number "1";
chr12	Cufflinks	exon	43626558	43626669	.	.	.	gene_id "RetlincRNA_150" transcript_id "PB.4689.1"; exon_number "2";
chr12	Cufflinks	exon	43627228	43627322	.	.	.	gene_id "RetlincRNA_150" transcript_id "PB.4689.1"; exon_number "3";
chr12	Cufflinks	exon	43628074	43628199	.	.	.	gene_id "RetlincRNA_150" transcript_id "PB.4689.1"; exon_number "4";
chr12	Cufflinks	exon	58923191	58924486	.	.	.	gene_id "RetlincRNA_151" transcript_id "PB.4797.1"; exon_number "1";
chr12	Cufflinks	exon	58936420	58936523	.	.	.	gene_id "RetlincRNA_151" transcript_id "PB.4797.1"; exon_number "2";
chr12	Cufflinks	exon	58943494	58943552	.	.	.	gene_id "RetlincRNA_151" transcript_id "PB.4797.1"; exon_number "3";
chr12	Cufflinks	exon	58952759	58953016	.	.	.	gene_id "RetlincRNA_151" transcript_id "PB.4797.1"; exon_number "4";
chr12	Cufflinks	exon	58923326	58924437	.	.	.	gene_id "RetlincRNA_151" transcript_id "PB.4797.2"; exon_number "1";
chr12	Cufflinks	exon	58936420	58936523	.	.	.	gene_id "RetlincRNA_151" transcript_id "PB.4797.2"; exon_number "2";
chr12	Cufflinks	exon	58952708	58952829	.	.	.	gene_id "RetlincRNA_151" transcript_id "PB.4797.2"; exon_number "3";
chr12	Cufflinks	exon	71006444	71010479	.	.	.	gene_id "RetlincRNA_152" transcript_id "PB.4898.1"; exon_number "1"; gene_name "RP24-273K21.3";
chr12	Cufflinks	exon	71014456	71014507	.	.	.	gene_id "RetlincRNA_152" transcript_id "PB.4898.1"; exon_number "2"; gene_name "RP24-273K21.3";
chr12	Cufflinks	exon	71015507	71015588	.	.	.	gene_id "RetlincRNA_152" transcript_id "PB.4898.1"; exon_number "3"; gene_name "RP24-273K21.3";
chr12	Cufflinks	exon	72424305	72424832	.	.	.	gene_id "RetlincRNA_153" transcript_id "PB.4910.1"; exon_number "1";
chr12	Cufflinks	exon	72427250	72427493	.	.	.	gene_id "RetlincRNA_153" transcript_id "PB.4910.1"; exon_number "2";
chr12	Cufflinks	exon	72427813	72431462	.	.	.	gene_id "RetlincRNA_153" transcript_id "PB.4910.1"; exon_number "3";
chr12	Cufflinks	exon	72945744	72946093	.	.	.	gene_id "RetlincRNA_154" transcript_id "PB.4917.24"; exon_number "1"; gene_name "RP23-113F14.4";
chr12	Cufflinks	exon	72951751	72951924	.	.	.	gene_id "RetlincRNA_154" transcript_id "PB.4917.24"; exon_number "2"; gene_name "RP23-113F14.4";
chr12	Cufflinks	exon	72965555	72967951	.	.	.	gene_id "RetlincRNA_154" transcript_id "PB.4917.24"; exon_number "3"; gene_name "RP23-113F14.4";
chr12	Cufflinks	exon	72945745	72947801	.	.	.	gene_id "RetlincRNA_154" transcript_id "PB.4917.26"; exon_number "1"; gene_name "RP23-113F14.4";
chr12	Cufflinks	exon	72950609	72950781	.	.	.	gene_id "RetlincRNA_154" transcript_id "PB.4917.26"; exon_number "2"; gene_name "RP23-113F14.4";
chr12	Cufflinks	exon	72945745	72946093	.	.	.	gene_id "RetlincRNA_154" transcript_id "PB.4917.25"; exon_number "1"; gene_name "Gm26709";
chr12	Cufflinks	exon	72951751	72951924	.	.	.	gene_id "RetlincRNA_154" transcript_id "PB.4917.25"; exon_number "2"; gene_name "Gm26709";
chr12	Cufflinks	exon	72961740	72961906	.	.	.	gene_id "RetlincRNA_154" transcript_id "PB.4917.25"; exon_number "3"; gene_name "Gm26709";
chr12	Cufflinks	exon	72965555	72966355	.	.	.	gene_id "RetlincRNA_154" transcript_id "PB.4917.25"; exon_number "4"; gene_name "Gm26709";
chr12	Cufflinks	exon	72945775	72946093	.	.	.	gene_id "RetlincRNA_154" transcript_id "PB.4917.27"; exon_number "1"; gene_name "RP23-113F14.4";
chr12	Cufflinks	exon	72951751	72951924	.	.	.	gene_id "RetlincRNA_154" transcript_id "PB.4917.27"; exon_number "2"; gene_name "RP23-113F14.4";
chr12	Cufflinks	exon	72965555	72966697	.	.	.	gene_id "RetlincRNA_154" transcript_id "PB.4917.27"; exon_number "3"; gene_name "RP23-113F14.4";
chr12	Cufflinks	exon	72966770	72968231	.	.	.	gene_id "RetlincRNA_154" transcript_id "PB.4917.27"; exon_number "4"; gene_name "RP23-113F14.4";
chr12	Cufflinks	exon	72945921	72946093	.	.	.	gene_id "RetlincRNA_154" transcript_id "PB.4917.28"; exon_number "1"; gene_name "RP23-113F14.4";
chr12	Cufflinks	exon	72951751	72951924	.	.	.	gene_id "RetlincRNA_154" transcript_id "PB.4917.28"; exon_number "2"; gene_name "RP23-113F14.4";
chr12	Cufflinks	exon	72961740	72961906	.	.	.	gene_id "RetlincRNA_154" transcript_id "PB.4917.28"; exon_number "3"; gene_name "RP23-113F14.4";
chr12	Cufflinks	exon	72965555	72967743	.	.	.	gene_id "RetlincRNA_154" transcript_id "PB.4917.28"; exon_number "4"; gene_name "RP23-113F14.4";
chr12	Cufflinks	exon	72949367	72949389	.	.	.	gene_id "RetlincRNA_154" transcript_id "PB.4917.32"; exon_number "1"; gene_name "RP23-113F14.4";
chr12	Cufflinks	exon	72950613	72952175	.	.	.	gene_id "RetlincRNA_154" transcript_id "PB.4917.32"; exon_number "2"; gene_name "RP23-113F14.4";
chr12	Cufflinks	exon	72958227	72958889	.	.	.	gene_id "RetlincRNA_154" transcript_id "PB.4918.10"; exon_number "1"; gene_name "RP23-113F14.4";
chr12	Cufflinks	exon	72959541	72960364	.	.	.	gene_id "RetlincRNA_154" transcript_id "PB.4918.10"; exon_number "2"; gene_name "RP23-113F14.4";
chr12	Cufflinks	exon	75669842	75674622	.	.	.	gene_id "RetlincRNA_155" transcript_id "PB.4941.1"; exon_number "1";
chr12	Cufflinks	exon	75674967	75675033	.	.	.	gene_id "RetlincRNA_155" transcript_id "PB.4941.1"; exon_number "2";
chr12	Cufflinks	exon	82491520	82492530	.	.	.	gene_id "RetlincRNA_156" transcript_id "PB.5043.1"; exon_number "1";
chr12	Cufflinks	exon	82492648	82493424	.	.	.	gene_id "RetlincRNA_156" transcript_id "PB.5043.1"; exon_number "2";
chr12	Cufflinks	exon	85409864	85412143	.	.	.	gene_id "RetlincRNA_157" transcript_id "PB.5111.1"; exon_number "1"; gene_name "RP24-309L4.6";
chr12	Cufflinks	exon	85420057	85420311	.	.	.	gene_id "RetlincRNA_157" transcript_id "PB.5111.1"; exon_number "2"; gene_name "RP24-309L4.6";
chr12	Cufflinks	exon	85435700	85435843	.	.	.	gene_id "RetlincRNA_157" transcript_id "PB.5111.1"; exon_number "3"; gene_name "RP24-309L4.6";
chr12	Cufflinks	exon	85436150	85436250	.	.	.	gene_id "RetlincRNA_157" transcript_id "PB.5111.1"; exon_number "4"; gene_name "RP24-309L4.6";
chr12	Cufflinks	exon	85524659	85524893	.	.	.	gene_id "RetlincRNA_158" transcript_id "PB.5113.1"; exon_number "1";
chr12	Cufflinks	exon	85525181	85525377	.	.	.	gene_id "RetlincRNA_158" transcript_id "PB.5113.1"; exon_number "2";
chr12	Cufflinks	exon	85524659	85524893	.	.	.	gene_id "RetlincRNA_158" transcript_id "PB.5113.2"; exon_number "1"; gene_name "RP24-233K8.1";
chr12	Cufflinks	exon	85525181	85525311	.	.	.	gene_id "RetlincRNA_158" transcript_id "PB.5113.2"; exon_number "2"; gene_name "RP24-233K8.1";
chr12	Cufflinks	exon	85529584	85529687	.	.	.	gene_id "RetlincRNA_158" transcript_id "PB.5113.2"; exon_number "3"; gene_name "RP24-233K8.1";
chr12	Cufflinks	exon	85538649	85538761	.	.	.	gene_id "RetlincRNA_158" transcript_id "PB.5113.2"; exon_number "4"; gene_name "RP24-233K8.1";
chr12	Cufflinks	exon	85541427	85543492	.	.	.	gene_id "RetlincRNA_158" transcript_id "PB.5113.2"; exon_number "5"; gene_name "RP24-233K8.1";
chr12	Cufflinks	exon	86693411	86693732	.	.	.	gene_id "RetlincRNA_159" transcript_id "PB.5125.6"; exon_number "1";
chr12	Cufflinks	exon	86694550	86695684	.	.	.	gene_id "RetlincRNA_159" transcript_id "PB.5125.6"; exon_number "2";
chr12	Cufflinks	exon	86693412	86693753	.	.	.	gene_id "RetlincRNA_159" transcript_id "PB.5125.8"; exon_number "1";
chr12	Cufflinks	exon	86693836	86695684	.	.	.	gene_id "RetlincRNA_159" transcript_id "PB.5125.8"; exon_number "2";
chr12	Cufflinks	exon	86693573	86693675	.	.	.	gene_id "RetlincRNA_159" transcript_id "PB.5125.11"; exon_number "1";
chr12	Cufflinks	exon	86693851	86695689	.	.	.	gene_id "RetlincRNA_159" transcript_id "PB.5125.11"; exon_number "2";
chr12	Cufflinks	exon	86694178	86695272	.	.	.	gene_id "RetlincRNA_159" transcript_id "PB.5125.12"; exon_number "1";
chr12	Cufflinks	exon	86695309	86695347	.	.	.	gene_id "RetlincRNA_159" transcript_id "PB.5125.12"; exon_number "2";
chr12	Cufflinks	exon	86695440	86695675	.	.	.	gene_id "RetlincRNA_159" transcript_id "PB.5125.12"; exon_number "3";
chr12	Cufflinks	exon	86831104	86831823	.	.	.	gene_id "RetlincRNA_160" transcript_id "PB.5127.1"; exon_number "1";
chr12	Cufflinks	exon	86849785	86850860	.	.	.	gene_id "RetlincRNA_160" transcript_id "PB.5127.1"; exon_number "2";
chr12	Cufflinks	exon	87408991	87411823	.	.	.	gene_id "RetlincRNA_161" transcript_id "PB.5142.6"; exon_number "1";
chr12	Cufflinks	exon	87414701	87415858	.	.	.	gene_id "RetlincRNA_161" transcript_id "PB.5142.6"; exon_number "2";
chr12	Cufflinks	exon	87415590	87417502	.	.	.	gene_id "RetlincRNA_161" transcript_id "PB.5142.7"; exon_number "1";
chr12	Cufflinks	exon	87420143	87421013	.	.	.	gene_id "RetlincRNA_161" transcript_id "PB.5142.7"; exon_number "2";
chr12	Cufflinks	exon	87415591	87417901	.	.	.	gene_id "RetlincRNA_161" transcript_id "PB.5141.5"; exon_number "1";
chr12	Cufflinks	exon	87418644	87421013	.	.	.	gene_id "RetlincRNA_161" transcript_id "PB.5141.5"; exon_number "2";
chr12	Cufflinks	exon	87417078	87417490	.	.	.	gene_id "RetlincRNA_161" transcript_id "PB.5141.7"; exon_number "1";
chr12	Cufflinks	exon	87418635	87421040	.	.	.	gene_id "RetlincRNA_161" transcript_id "PB.5141.7"; exon_number "2";
chr12	Cufflinks	exon	91880693	91881687	.	.	.	gene_id "RetlincRNA_162" transcript_id "PB.5194.1"; exon_number "1";
chr12	Cufflinks	exon	91892103	91892636	.	.	.	gene_id "RetlincRNA_162" transcript_id "PB.5194.1"; exon_number "2";
chr12	Cufflinks	exon	99165206	99168724	.	.	.	gene_id "RetlincRNA_163" transcript_id "PB.5217.1"; exon_number "1";
chr12	Cufflinks	exon	99170967	99172446	.	.	.	gene_id "RetlincRNA_163" transcript_id "PB.5217.1"; exon_number "2";
chr12	Cufflinks	exon	100187812	100188347	.	.	.	gene_id "RetlincRNA_164" transcript_id "PB.5237.1"; exon_number "1"; gene_name "RP24-192I21.1";
chr12	Cufflinks	exon	100188891	100188992	.	.	.	gene_id "RetlincRNA_164" transcript_id "PB.5237.1"; exon_number "2"; gene_name "RP24-192I21.1";
chr12	Cufflinks	exon	100192039	100194697	.	.	.	gene_id "RetlincRNA_164" transcript_id "PB.5237.1"; exon_number "3"; gene_name "RP24-192I21.1";
chr12	Cufflinks	exon	101968104	101968210	.	.	.	gene_id "RetlincRNA_165" transcript_id "PB.5258.1"; exon_number "1"; gene_name "RP24-262G23.6";
chr12	Cufflinks	exon	101969493	101969637	.	.	.	gene_id "RetlincRNA_165" transcript_id "PB.5258.1"; exon_number "2"; gene_name "RP24-262G23.6";
chr12	Cufflinks	exon	101975660	101975711	.	.	.	gene_id "RetlincRNA_165" transcript_id "PB.5258.1"; exon_number "3"; gene_name "RP24-262G23.6";
chr12	Cufflinks	exon	102270419	102270773	.	.	.	gene_id "RetlincRNA_166" transcript_id "PB.5261.4"; exon_number "1";
chr12	Cufflinks	exon	102271386	102273301	.	.	.	gene_id "RetlincRNA_166" transcript_id "PB.5261.4"; exon_number "2";
chr12	Cufflinks	exon	102440731	102440903	.	.	.	gene_id "RetlincRNA_167" transcript_id "PB.5265.2"; exon_number "1"; gene_name "RP23-276E10.3";
chr12	Cufflinks	exon	102451693	102451813	.	.	.	gene_id "RetlincRNA_167" transcript_id "PB.5265.2"; exon_number "2"; gene_name "RP23-276E10.3";
chr12	Cufflinks	exon	102460110	102460229	.	.	.	gene_id "RetlincRNA_167" transcript_id "PB.5265.2"; exon_number "3"; gene_name "RP23-276E10.3";
chr12	Cufflinks	exon	102467162	102467624	.	.	.	gene_id "RetlincRNA_167" transcript_id "PB.5265.2"; exon_number "4"; gene_name "RP23-276E10.3";
chr12	Cufflinks	exon	105030632	105030825	.	.	.	gene_id "RetlincRNA_168" transcript_id "PB.5308.1"; exon_number "1"; gene_name "RP24-132G6.4";
chr12	Cufflinks	exon	105031960	105032073	.	.	.	gene_id "RetlincRNA_168" transcript_id "PB.5308.1"; exon_number "2"; gene_name "RP24-132G6.4";
chr12	Cufflinks	exon	109540999	109541099	.	.	.	gene_id "RetlincRNA_169" transcript_id "PB.5349.5"; exon_number "1"; gene_name "Meg3";
chr12	Cufflinks	exon	109543700	109543805	.	.	.	gene_id "RetlincRNA_169" transcript_id "PB.5349.5"; exon_number "2"; gene_name "Meg3";
chr12	Cufflinks	exon	109544027	109544740	.	.	.	gene_id "RetlincRNA_169" transcript_id "PB.5349.5"; exon_number "3"; gene_name "Meg3";
chr12	Cufflinks	exon	109546416	109546542	.	.	.	gene_id "RetlincRNA_169" transcript_id "PB.5349.5"; exon_number "4"; gene_name "Meg3";
chr12	Cufflinks	exon	109549479	109549552	.	.	.	gene_id "RetlincRNA_169" transcript_id "PB.5349.5"; exon_number "5"; gene_name "Meg3";
chr12	Cufflinks	exon	109549653	109549810	.	.	.	gene_id "RetlincRNA_169" transcript_id "PB.5349.5"; exon_number "6"; gene_name "Meg3";
chr12	Cufflinks	exon	109558237	109558320	.	.	.	gene_id "RetlincRNA_169" transcript_id "PB.5349.5"; exon_number "7"; gene_name "Meg3";
chr12	Cufflinks	exon	109571391	109571719	.	.	.	gene_id "RetlincRNA_169" transcript_id "PB.5349.5"; exon_number "8"; gene_name "Meg3";
chr12	Cufflinks	exon	109541001	109541099	.	.	.	gene_id "RetlincRNA_169" transcript_id "PB.5349.2"; exon_number "1"; gene_name "Meg3";
chr12	Cufflinks	exon	109543700	109543805	.	.	.	gene_id "RetlincRNA_169" transcript_id "PB.5349.2"; exon_number "2"; gene_name "Meg3";
chr12	Cufflinks	exon	109544027	109545318	.	.	.	gene_id "RetlincRNA_169" transcript_id "PB.5349.2"; exon_number "3"; gene_name "Meg3";
chr12	Cufflinks	exon	109541001	109541099	.	.	.	gene_id "RetlincRNA_169" transcript_id "PB.5349.1"; exon_number "1"; gene_name "Meg3";
chr12	Cufflinks	exon	109543700	109543849	.	.	.	gene_id "RetlincRNA_169" transcript_id "PB.5349.1"; exon_number "2"; gene_name "Meg3";
chr12	Cufflinks	exon	109544027	109545318	.	.	.	gene_id "RetlincRNA_169" transcript_id "PB.5349.1"; exon_number "3"; gene_name "Meg3";
chr12	Cufflinks	exon	109626436	109626507	.	.	.	gene_id "RetlincRNA_170" transcript_id "PB.5352.1"; exon_number "1"; gene_name "Rian";
chr12	Cufflinks	exon	109634374	109635457	.	.	.	gene_id "RetlincRNA_170" transcript_id "PB.5352.1"; exon_number "2"; gene_name "Rian";
chr12	Cufflinks	exon	109637839	109637926	.	.	.	gene_id "RetlincRNA_170" transcript_id "PB.5352.1"; exon_number "3"; gene_name "Rian";
chr12	Cufflinks	exon	109640267	109643461	.	.	.	gene_id "RetlincRNA_170" transcript_id "PB.5352.1"; exon_number "4"; gene_name "Rian";
chr12	Cufflinks	exon	109645262	109649242	.	.	.	gene_id "RetlincRNA_170" transcript_id "PB.5352.1"; exon_number "5"; gene_name "Rian";
chr12	Cufflinks	exon	109650072	109651099	.	.	.	gene_id "RetlincRNA_170" transcript_id "PB.5352.1"; exon_number "6"; gene_name "Rian";
chr12	Cufflinks	exon	109651859	109651999	.	.	.	gene_id "RetlincRNA_170" transcript_id "PB.5352.1"; exon_number "7"; gene_name "Rian";
chr12	Cufflinks	exon	109652216	109654432	.	.	.	gene_id "RetlincRNA_170" transcript_id "PB.5352.11"; exon_number "1"; gene_name "Rian";
chr12	Cufflinks	exon	109655849	109655934	.	.	.	gene_id "RetlincRNA_170" transcript_id "PB.5352.11"; exon_number "2"; gene_name "Rian";
chr12	Cufflinks	exon	109656788	109656840	.	.	.	gene_id "RetlincRNA_170" transcript_id "PB.5352.11"; exon_number "3"; gene_name "Rian";
chr12	Cufflinks	exon	109658053	109658121	.	.	.	gene_id "RetlincRNA_170" transcript_id "PB.5352.11"; exon_number "4"; gene_name "Rian";
chr12	Cufflinks	exon	109659723	109659807	.	.	.	gene_id "RetlincRNA_170" transcript_id "PB.5352.11"; exon_number "5"; gene_name "Rian";
chr12	Cufflinks	exon	109660746	109661708	.	.	.	gene_id "RetlincRNA_170" transcript_id "PB.5352.11"; exon_number "6"; gene_name "Rian";
chr12	Cufflinks	exon	109650670	109651099	.	.	.	gene_id "RetlincRNA_170" transcript_id "PB.5352.9"; exon_number "1"; gene_name "Rian";
chr12	Cufflinks	exon	109651859	109651938	.	.	.	gene_id "RetlincRNA_170" transcript_id "PB.5352.9"; exon_number "2"; gene_name "Rian";
chr12	Cufflinks	exon	109654286	109654432	.	.	.	gene_id "RetlincRNA_170" transcript_id "PB.5352.9"; exon_number "3"; gene_name "Rian";
chr12	Cufflinks	exon	109655849	109655934	.	.	.	gene_id "RetlincRNA_170" transcript_id "PB.5352.9"; exon_number "4"; gene_name "Rian";
chr12	Cufflinks	exon	109656788	109656840	.	.	.	gene_id "RetlincRNA_170" transcript_id "PB.5352.9"; exon_number "5"; gene_name "Rian";
chr12	Cufflinks	exon	109658053	109658121	.	.	.	gene_id "RetlincRNA_170" transcript_id "PB.5352.9"; exon_number "6"; gene_name "Rian";
chr12	Cufflinks	exon	109659723	109659807	.	.	.	gene_id "RetlincRNA_170" transcript_id "PB.5352.9"; exon_number "7"; gene_name "Rian";
chr12	Cufflinks	exon	109660708	109661702	.	.	.	gene_id "RetlincRNA_170" transcript_id "PB.5352.9"; exon_number "8"; gene_name "Rian";
chr12	Cufflinks	exon	109744757	109748293	.	.	.	gene_id "RetlincRNA_171" transcript_id "PB.5354.1"; exon_number "1"; gene_name "Mirg";
chr12	Cufflinks	exon	109749095	109749450	.	.	.	gene_id "RetlincRNA_171" transcript_id "PB.5354.1"; exon_number "2"; gene_name "Mirg";
chr12	Cufflinks	exon	111572322	111573740	.	.	.	gene_id "RetlincRNA_172" transcript_id "PB.5379.1"; exon_number "1"; gene_name "RP23-3K10.3";
chr12	Cufflinks	exon	111573946	111574387	.	.	.	gene_id "RetlincRNA_172" transcript_id "PB.5379.1"; exon_number "2"; gene_name "RP23-3K10.3";
chr12	Cufflinks	exon	111572323	111573274	.	.	.	gene_id "RetlincRNA_172" transcript_id "PB.5379.2"; exon_number "1"; gene_name "RP23-3K10.3";
chr12	Cufflinks	exon	111573873	111574364	.	.	.	gene_id "RetlincRNA_172" transcript_id "PB.5379.2"; exon_number "2"; gene_name "RP23-3K10.3";
chr12	Cufflinks	exon	111660339	111660454	.	.	.	gene_id "RetlincRNA_173" transcript_id "PB.5380.16"; exon_number "1";
chr12	Cufflinks	exon	111661848	111663231	.	.	.	gene_id "RetlincRNA_173" transcript_id "PB.5380.16"; exon_number "2";
chr13	Cufflinks	exon	3478248	3478352	.	.	.	gene_id "RetlincRNA_174" transcript_id "PB.5459.1"; exon_number "1"; gene_name "RP24-459P6.1";
chr13	Cufflinks	exon	3479909	3480001	.	.	.	gene_id "RetlincRNA_174" transcript_id "PB.5459.1"; exon_number "2"; gene_name "RP24-459P6.1";
chr13	Cufflinks	exon	3485049	3485220	.	.	.	gene_id "RetlincRNA_174" transcript_id "PB.5459.1"; exon_number "3"; gene_name "RP24-459P6.1";
chr13	Cufflinks	exon	3497960	3498156	.	.	.	gene_id "RetlincRNA_174" transcript_id "PB.5459.1"; exon_number "4"; gene_name "RP24-459P6.1";
chr13	Cufflinks	exon	3498275	3499539	.	.	.	gene_id "RetlincRNA_174" transcript_id "PB.5459.1"; exon_number "5"; gene_name "RP24-459P6.1";
chr13	Cufflinks	exon	3494424	3494721	.	.	.	gene_id "RetlincRNA_174" transcript_id "PB.5459.2"; exon_number "1"; gene_name "RP24-459P6.1";
chr13	Cufflinks	exon	3497960	3498156	.	.	.	gene_id "RetlincRNA_174" transcript_id "PB.5459.2"; exon_number "2"; gene_name "RP24-459P6.1";
chr13	Cufflinks	exon	3498275	3499449	.	.	.	gene_id "RetlincRNA_174" transcript_id "PB.5459.2"; exon_number "3"; gene_name "RP24-459P6.1";
chr13	Cufflinks	exon	3494424	3494721	.	.	.	gene_id "RetlincRNA_174" transcript_id "PB.5459.3"; exon_number "1"; gene_name "RP24-459P6.1";
chr13	Cufflinks	exon	3497960	3498156	.	.	.	gene_id "RetlincRNA_174" transcript_id "PB.5459.3"; exon_number "2"; gene_name "RP24-459P6.1";
chr13	Cufflinks	exon	3498275	3498358	.	.	.	gene_id "RetlincRNA_174" transcript_id "PB.5459.3"; exon_number "3"; gene_name "RP24-459P6.1";
chr13	Cufflinks	exon	3500916	3502390	.	.	.	gene_id "RetlincRNA_174" transcript_id "PB.5459.3"; exon_number "4"; gene_name "RP24-459P6.1";
chr13	Cufflinks	exon	28396062	28397537	.	.	.	gene_id "RetlincRNA_175" transcript_id "PB.5637.1"; exon_number "1"; gene_name "RP23-128M23.2";
chr13	Cufflinks	exon	28398298	28398387	.	.	.	gene_id "RetlincRNA_175" transcript_id "PB.5637.1"; exon_number "2"; gene_name "RP23-128M23.2";
chr13	Cufflinks	exon	28408784	28410846	.	.	.	gene_id "RetlincRNA_175" transcript_id "PB.5637.1"; exon_number "3"; gene_name "RP23-128M23.2";
chr13	Cufflinks	exon	28447574	28447986	.	.	.	gene_id "RetlincRNA_176" transcript_id "PB.5639.2"; exon_number "1";
chr13	Cufflinks	exon	28449817	28450636	.	.	.	gene_id "RetlincRNA_176" transcript_id "PB.5639.2"; exon_number "2";
chr13	Cufflinks	exon	28460044	28461061	.	.	.	gene_id "RetlincRNA_177" transcript_id "PB.5642.1"; exon_number "1"; gene_name "RP23-143O13.1";
chr13	Cufflinks	exon	28561441	28561579	.	.	.	gene_id "RetlincRNA_177" transcript_id "PB.5642.1"; exon_number "2"; gene_name "RP23-143O13.1";
chr13	Cufflinks	exon	28608518	28608628	.	.	.	gene_id "RetlincRNA_177" transcript_id "PB.5642.1"; exon_number "3"; gene_name "RP23-143O13.1";
chr13	Cufflinks	exon	28668370	28668704	.	.	.	gene_id "RetlincRNA_177" transcript_id "PB.5642.1"; exon_number "4"; gene_name "RP23-143O13.1";
chr13	Cufflinks	exon	28730391	28730503	.	.	.	gene_id "RetlincRNA_177" transcript_id "PB.5642.1"; exon_number "5"; gene_name "RP23-143O13.1";
chr13	Cufflinks	exon	28772619	28772666	.	.	.	gene_id "RetlincRNA_177" transcript_id "PB.5642.1"; exon_number "6"; gene_name "RP23-143O13.1";
chr13	Cufflinks	exon	28883315	28883577	.	.	.	gene_id "RetlincRNA_177" transcript_id "PB.5642.1"; exon_number "7"; gene_name "RP23-143O13.1";
chr13	Cufflinks	exon	28885144	28885402	.	.	.	gene_id "RetlincRNA_177" transcript_id "PB.5642.1"; exon_number "8"; gene_name "RP23-143O13.1";
chr13	Cufflinks	exon	28460788	28461061	.	.	.	gene_id "RetlincRNA_177" transcript_id "PB.5642.2"; exon_number "1"; gene_name "RP23-143O13.1";
chr13	Cufflinks	exon	28561441	28561579	.	.	.	gene_id "RetlincRNA_177" transcript_id "PB.5642.2"; exon_number "2"; gene_name "RP23-143O13.1";
chr13	Cufflinks	exon	28608518	28608628	.	.	.	gene_id "RetlincRNA_177" transcript_id "PB.5642.2"; exon_number "3"; gene_name "RP23-143O13.1";
chr13	Cufflinks	exon	28668370	28668704	.	.	.	gene_id "RetlincRNA_177" transcript_id "PB.5642.2"; exon_number "4"; gene_name "RP23-143O13.1";
chr13	Cufflinks	exon	28669782	28669994	.	.	.	gene_id "RetlincRNA_177" transcript_id "PB.5642.2"; exon_number "5"; gene_name "RP23-143O13.1";
chr13	Cufflinks	exon	28711117	28711208	.	.	.	gene_id "RetlincRNA_177" transcript_id "PB.5642.2"; exon_number "6"; gene_name "RP23-143O13.1";
chr13	Cufflinks	exon	28730391	28730503	.	.	.	gene_id "RetlincRNA_177" transcript_id "PB.5642.2"; exon_number "7"; gene_name "RP23-143O13.1";
chr13	Cufflinks	exon	28772619	28772666	.	.	.	gene_id "RetlincRNA_177" transcript_id "PB.5642.2"; exon_number "8"; gene_name "RP23-143O13.1";
chr13	Cufflinks	exon	28883315	28883577	.	.	.	gene_id "RetlincRNA_177" transcript_id "PB.5642.2"; exon_number "9"; gene_name "RP23-143O13.1";
chr13	Cufflinks	exon	28885144	28885328	.	.	.	gene_id "RetlincRNA_177" transcript_id "PB.5642.2"; exon_number "10"; gene_name "RP23-143O13.1";
chr13	Cufflinks	exon	28499252	28503888	.	.	.	gene_id "RetlincRNA_177" transcript_id "PB.5642.3"; exon_number "1"; gene_name "RP23-143O13.1";
chr13	Cufflinks	exon	28668612	28668704	.	.	.	gene_id "RetlincRNA_177" transcript_id "PB.5642.3"; exon_number "2"; gene_name "RP23-143O13.1";
chr13	Cufflinks	exon	28669782	28669994	.	.	.	gene_id "RetlincRNA_177" transcript_id "PB.5642.3"; exon_number "3"; gene_name "RP23-143O13.1";
chr13	Cufflinks	exon	28711117	28711208	.	.	.	gene_id "RetlincRNA_177" transcript_id "PB.5642.3"; exon_number "4"; gene_name "RP23-143O13.1";
chr13	Cufflinks	exon	28730391	28730503	.	.	.	gene_id "RetlincRNA_177" transcript_id "PB.5642.3"; exon_number "5"; gene_name "RP23-143O13.1";
chr13	Cufflinks	exon	28772619	28772666	.	.	.	gene_id "RetlincRNA_177" transcript_id "PB.5642.3"; exon_number "6"; gene_name "RP23-143O13.1";
chr13	Cufflinks	exon	28883315	28883577	.	.	.	gene_id "RetlincRNA_177" transcript_id "PB.5642.3"; exon_number "7"; gene_name "RP23-143O13.1";
chr13	Cufflinks	exon	28885144	28885326	.	.	.	gene_id "RetlincRNA_177" transcript_id "PB.5642.3"; exon_number "8"; gene_name "RP23-143O13.1";
chr13	Cufflinks	exon	28558605	28561579	.	.	.	gene_id "RetlincRNA_177" transcript_id "PB.5642.4"; exon_number "1"; gene_name "RP23-143O13.1";
chr13	Cufflinks	exon	28608518	28608628	.	.	.	gene_id "RetlincRNA_177" transcript_id "PB.5642.4"; exon_number "2"; gene_name "RP23-143O13.1";
chr13	Cufflinks	exon	28668370	28668704	.	.	.	gene_id "RetlincRNA_177" transcript_id "PB.5642.4"; exon_number "3"; gene_name "RP23-143O13.1";
chr13	Cufflinks	exon	28711117	28711208	.	.	.	gene_id "RetlincRNA_177" transcript_id "PB.5642.4"; exon_number "4"; gene_name "RP23-143O13.1";
chr13	Cufflinks	exon	28730391	28730503	.	.	.	gene_id "RetlincRNA_177" transcript_id "PB.5642.4"; exon_number "5"; gene_name "RP23-143O13.1";
chr13	Cufflinks	exon	28772619	28772666	.	.	.	gene_id "RetlincRNA_177" transcript_id "PB.5642.4"; exon_number "6"; gene_name "RP23-143O13.1";
chr13	Cufflinks	exon	28883315	28883577	.	.	.	gene_id "RetlincRNA_177" transcript_id "PB.5642.4"; exon_number "7"; gene_name "RP23-143O13.1";
chr13	Cufflinks	exon	28885144	28885404	.	.	.	gene_id "RetlincRNA_177" transcript_id "PB.5642.4"; exon_number "8"; gene_name "RP23-143O13.1";
chr13	Cufflinks	exon	28770456	28772666	.	.	.	gene_id "RetlincRNA_177" transcript_id "PB.5642.5"; exon_number "1"; gene_name "RP23-143O13.1";
chr13	Cufflinks	exon	28883315	28883577	.	.	.	gene_id "RetlincRNA_177" transcript_id "PB.5642.5"; exon_number "2"; gene_name "RP23-143O13.1";
chr13	Cufflinks	exon	28885144	28885421	.	.	.	gene_id "RetlincRNA_177" transcript_id "PB.5642.5"; exon_number "3"; gene_name "RP23-143O13.1";
chr13	Cufflinks	exon	28770458	28772666	.	.	.	gene_id "RetlincRNA_177" transcript_id "PB.5642.6"; exon_number "1"; gene_name "RP23-143O13.1";
chr13	Cufflinks	exon	28883315	28883577	.	.	.	gene_id "RetlincRNA_177" transcript_id "PB.5642.6"; exon_number "2"; gene_name "RP23-143O13.1";
chr13	Cufflinks	exon	28883912	28884255	.	.	.	gene_id "RetlincRNA_177" transcript_id "PB.5642.6"; exon_number "3"; gene_name "RP23-143O13.1";
chr13	Cufflinks	exon	28779257	28779340	.	.	.	gene_id "RetlincRNA_177" transcript_id "PB.5642.7"; exon_number "1"; gene_name "RP23-143O13.1";
chr13	Cufflinks	exon	28781683	28784343	.	.	.	gene_id "RetlincRNA_177" transcript_id "PB.5642.7"; exon_number "2"; gene_name "RP23-143O13.1";
chr13	Cufflinks	exon	29016241	29016391	.	.	.	gene_id "RetlincRNA_178" transcript_id "PB.5645.1"; exon_number "1"; gene_name "RP23-262C6.2";
chr13	Cufflinks	exon	29016710	29016814	.	.	.	gene_id "RetlincRNA_178" transcript_id "PB.5645.1"; exon_number "2"; gene_name "RP23-262C6.2";
chr13	Cufflinks	exon	29023176	29023212	.	.	.	gene_id "RetlincRNA_178" transcript_id "PB.5645.1"; exon_number "3"; gene_name "RP23-262C6.2";
chr13	Cufflinks	exon	29028422	29028801	.	.	.	gene_id "RetlincRNA_178" transcript_id "PB.5645.1"; exon_number "4"; gene_name "RP23-262C6.2";
chr13	Cufflinks	exon	31378821	31380499	.	.	.	gene_id "RetlincRNA_179" transcript_id "PB.5665.1"; exon_number "1"; gene_name "RP23-235J20.5";
chr13	Cufflinks	exon	31399189	31399315	.	.	.	gene_id "RetlincRNA_179" transcript_id "PB.5665.1"; exon_number "2"; gene_name "RP23-235J20.5";
chr13	Cufflinks	exon	31406918	31406978	.	.	.	gene_id "RetlincRNA_179" transcript_id "PB.5665.1"; exon_number "3"; gene_name "RP23-235J20.5";
chr13	Cufflinks	exon	31408777	31408885	.	.	.	gene_id "RetlincRNA_179" transcript_id "PB.5665.1"; exon_number "4"; gene_name "RP23-235J20.5";
chr13	Cufflinks	exon	35940574	35940740	.	.	.	gene_id "RetlincRNA_180" transcript_id "PB.5688.1"; exon_number "1";
chr13	Cufflinks	exon	35942878	35942980	.	.	.	gene_id "RetlincRNA_180" transcript_id "PB.5688.1"; exon_number "2";
chr13	Cufflinks	exon	35948412	35948504	.	.	.	gene_id "RetlincRNA_180" transcript_id "PB.5688.1"; exon_number "3";
chr13	Cufflinks	exon	35948974	35949078	.	.	.	gene_id "RetlincRNA_180" transcript_id "PB.5688.1"; exon_number "4";
chr13	Cufflinks	exon	35950722	35951976	.	.	.	gene_id "RetlincRNA_180" transcript_id "PB.5688.1"; exon_number "5";
chr13	Cufflinks	exon	41883968	41884029	.	.	.	gene_id "RetlincRNA_181" transcript_id "PB.5746.1"; exon_number "1"; gene_name "RP24-213G21.1";
chr13	Cufflinks	exon	41885542	41885637	.	.	.	gene_id "RetlincRNA_181" transcript_id "PB.5746.1"; exon_number "2"; gene_name "RP24-213G21.1";
chr13	Cufflinks	exon	41910075	41910252	.	.	.	gene_id "RetlincRNA_181" transcript_id "PB.5746.1"; exon_number "3"; gene_name "RP24-213G21.1";
chr13	Cufflinks	exon	41911219	41913094	.	.	.	gene_id "RetlincRNA_181" transcript_id "PB.5746.1"; exon_number "4"; gene_name "RP24-213G21.1";
chr13	Cufflinks	exon	43949022	43949077	.	.	.	gene_id "RetlincRNA_182" transcript_id "PB.5783.1"; exon_number "1"; gene_name "RP23-349P1.3";
chr13	Cufflinks	exon	43950983	43954482	.	.	.	gene_id "RetlincRNA_182" transcript_id "PB.5783.1"; exon_number "2"; gene_name "RP23-349P1.3";
chr13	Cufflinks	exon	44232769	44232827	.	.	.	gene_id "RetlincRNA_183" transcript_id "PB.5784.2"; exon_number "1"; gene_name "RP24-496E14.3";
chr13	Cufflinks	exon	44239114	44241500	.	.	.	gene_id "RetlincRNA_183" transcript_id "PB.5784.2"; exon_number "2"; gene_name "RP24-496E14.3";
chr13	Cufflinks	exon	52124420	52124448	.	.	.	gene_id "RetlincRNA_184" transcript_id "PB.5871.1"; exon_number "1";
chr13	Cufflinks	exon	52134198	52137453	.	.	.	gene_id "RetlincRNA_184" transcript_id "PB.5871.1"; exon_number "2";
chr13	Cufflinks	exon	53393648	53393730	.	.	.	gene_id "RetlincRNA_185" transcript_id "PB.5880.1"; exon_number "1"; gene_name "RP23-340E6.2";
chr13	Cufflinks	exon	53394291	53394384	.	.	.	gene_id "RetlincRNA_185" transcript_id "PB.5880.1"; exon_number "2"; gene_name "RP23-340E6.2";
chr13	Cufflinks	exon	53395285	53395395	.	.	.	gene_id "RetlincRNA_185" transcript_id "PB.5880.1"; exon_number "3"; gene_name "RP23-340E6.2";
chr13	Cufflinks	exon	53397899	53403841	.	.	.	gene_id "RetlincRNA_185" transcript_id "PB.5880.1"; exon_number "4"; gene_name "RP23-340E6.2";
chr13	Cufflinks	exon	54302471	54302848	.	.	.	gene_id "RetlincRNA_186" transcript_id "PB.5889.2"; exon_number "1"; gene_name "CH25-660D15.2";
chr13	Cufflinks	exon	54312025	54316885	.	.	.	gene_id "RetlincRNA_186" transcript_id "PB.5889.2"; exon_number "2"; gene_name "CH25-660D15.2";
chr13	Cufflinks	exon	61719848	61719894	.	.	.	gene_id "RetlincRNA_187" transcript_id "PB.5977.1"; exon_number "1"; gene_name "RP23-142A12.2";
chr13	Cufflinks	exon	61719947	61720447	.	.	.	gene_id "RetlincRNA_187" transcript_id "PB.5977.1"; exon_number "2"; gene_name "RP23-142A12.2";
chr13	Cufflinks	exon	61815379	61816270	.	.	.	gene_id "RetlincRNA_187" transcript_id "PB.5977.1"; exon_number "3"; gene_name "RP23-142A12.2";
chr13	Cufflinks	exon	61843075	61844600	.	.	.	gene_id "RetlincRNA_187" transcript_id "PB.5977.1"; exon_number "4"; gene_name "RP23-142A12.2";
chr13	Cufflinks	exon	61804259	61804405	.	.	.	gene_id "RetlincRNA_187" transcript_id "PB.5977.4"; exon_number "1";
chr13	Cufflinks	exon	61826309	61826496	.	.	.	gene_id "RetlincRNA_187" transcript_id "PB.5977.4"; exon_number "2";
chr13	Cufflinks	exon	61804312	61806920	.	.	.	gene_id "RetlincRNA_187" transcript_id "PB.5977.6"; exon_number "1";
chr13	Cufflinks	exon	61807061	61810873	.	.	.	gene_id "RetlincRNA_187" transcript_id "PB.5977.6"; exon_number "2";
chr13	Cufflinks	exon	61842756	61842930	.	.	.	gene_id "RetlincRNA_187" transcript_id "PB.5977.6"; exon_number "3";
chr13	Cufflinks	exon	67240074	67242359	.	.	.	gene_id "RetlincRNA_188" transcript_id "PB.6034.1"; exon_number "1";
chr13	Cufflinks	exon	67245178	67245214	.	.	.	gene_id "RetlincRNA_188" transcript_id "PB.6034.1"; exon_number "2";
chr13	Cufflinks	exon	69639639	69639920	.	.	.	gene_id "RetlincRNA_189" transcript_id "PB.6068.1"; exon_number "1";
chr13	Cufflinks	exon	69640870	69641170	.	.	.	gene_id "RetlincRNA_189" transcript_id "PB.6068.1"; exon_number "2";
chr13	Cufflinks	exon	74604945	74605743	.	.	.	gene_id "RetlincRNA_190" transcript_id "PB.6111.5"; exon_number "1"; gene_name "RP23-95L9.5";
chr13	Cufflinks	exon	74613692	74614519	.	.	.	gene_id "RetlincRNA_190" transcript_id "PB.6111.5"; exon_number "2"; gene_name "RP23-95L9.5";
chr13	Cufflinks	exon	78199788	78199831	.	.	.	gene_id "RetlincRNA_191" transcript_id "PB.6144.2"; exon_number "1"; gene_name "RP23-471B6.2";
chr13	Cufflinks	exon	78231218	78232126	.	.	.	gene_id "RetlincRNA_191" transcript_id "PB.6144.2"; exon_number "2"; gene_name "RP23-471B6.2";
chr13	Cufflinks	exon	78202563	78202858	.	.	.	gene_id "RetlincRNA_191" transcript_id "PB.6144.3"; exon_number "1"; gene_name "RP23-471B6.2";
chr13	Cufflinks	exon	78231218	78231614	.	.	.	gene_id "RetlincRNA_191" transcript_id "PB.6144.3"; exon_number "2"; gene_name "RP23-471B6.2";
chr13	Cufflinks	exon	78241070	78244636	.	.	.	gene_id "RetlincRNA_192" transcript_id "PB.6145.1"; exon_number "1"; gene_name "RP23-471B6.2";
chr13	Cufflinks	exon	78246801	78247458	.	.	.	gene_id "RetlincRNA_192" transcript_id "PB.6145.1"; exon_number "2"; gene_name "RP23-471B6.2";
chr13	Cufflinks	exon	83721365	83721655	.	.	.	gene_id "RetlincRNA_193" transcript_id "PB.6163.26"; exon_number "1"; gene_name "RP23-88A13.2";
chr13	Cufflinks	exon	83732703	83732832	.	.	.	gene_id "RetlincRNA_193" transcript_id "PB.6163.26"; exon_number "2"; gene_name "RP23-88A13.2";
chr13	Cufflinks	exon	83734661	83734706	.	.	.	gene_id "RetlincRNA_193" transcript_id "PB.6163.26"; exon_number "3"; gene_name "RP23-88A13.2";
chr13	Cufflinks	exon	83738170	83741305	.	.	.	gene_id "RetlincRNA_193" transcript_id "PB.6163.26"; exon_number "4"; gene_name "RP23-88A13.2";
chr13	Cufflinks	exon	83732419	83732832	.	.	.	gene_id "RetlincRNA_193" transcript_id "PB.6163.30"; exon_number "1"; gene_name "RP23-88A13.2";
chr13	Cufflinks	exon	83734661	83736784	.	.	.	gene_id "RetlincRNA_193" transcript_id "PB.6163.30"; exon_number "2"; gene_name "RP23-88A13.2";
chr13	Cufflinks	exon	83763355	83763608	.	.	.	gene_id "RetlincRNA_193" transcript_id "PB.6163.45"; exon_number "1"; gene_name "RP23-88A13.2";
chr13	Cufflinks	exon	83763724	83766543	.	.	.	gene_id "RetlincRNA_193" transcript_id "PB.6163.45"; exon_number "2"; gene_name "RP23-88A13.2";
chr13	Cufflinks	exon	83771848	83773315	.	.	.	gene_id "RetlincRNA_194" transcript_id "PB.6164.6"; exon_number "1"; gene_name "RP23-88A13.2";
chr13	Cufflinks	exon	83774629	83774788	.	.	.	gene_id "RetlincRNA_194" transcript_id "PB.6164.6"; exon_number "2"; gene_name "RP23-88A13.2";
chr13	Cufflinks	exon	83784339	83784470	.	.	.	gene_id "RetlincRNA_194" transcript_id "PB.6164.6"; exon_number "3"; gene_name "RP23-88A13.2";
chr13	Cufflinks	exon	83872656	83872761	.	.	.	gene_id "RetlincRNA_195" transcript_id "PB.6163.47"; exon_number "1"; gene_name "RP23-392G15.1";
chr13	Cufflinks	exon	83883556	83884235	.	.	.	gene_id "RetlincRNA_195" transcript_id "PB.6163.47"; exon_number "2"; gene_name "RP23-392G15.1";
chr13	Cufflinks	exon	83891136	83891353	.	.	.	gene_id "RetlincRNA_195" transcript_id "PB.6163.47"; exon_number "3"; gene_name "RP23-392G15.1";
chr13	Cufflinks	exon	83927903	83928486	.	.	.	gene_id "RetlincRNA_195" transcript_id "PB.6163.47"; exon_number "4"; gene_name "RP23-392G15.1";
chr13	Cufflinks	exon	84348415	84348899	.	.	.	gene_id "RetlincRNA_196" transcript_id "PB.6169.1"; exon_number "1";
chr13	Cufflinks	exon	84350634	84351829	.	.	.	gene_id "RetlincRNA_196" transcript_id "PB.6169.1"; exon_number "2";
chr13	Cufflinks	exon	95347474	95347520	.	.	.	gene_id "RetlincRNA_197" transcript_id "PB.6244.1"; exon_number "1";
chr13	Cufflinks	exon	95348028	95350185	.	.	.	gene_id "RetlincRNA_197" transcript_id "PB.6244.1"; exon_number "2";
chr13	Cufflinks	exon	97482753	97482777	.	.	.	gene_id "RetlincRNA_198" transcript_id "PB.6266.1"; exon_number "1"; gene_name "Lncenc1";
chr13	Cufflinks	exon	97482949	97483032	.	.	.	gene_id "RetlincRNA_198" transcript_id "PB.6266.1"; exon_number "2"; gene_name "Lncenc1";
chr13	Cufflinks	exon	97493156	97493730	.	.	.	gene_id "RetlincRNA_198" transcript_id "PB.6266.1"; exon_number "3"; gene_name "Lncenc1";
chr13	Cufflinks	exon	97494405	97496993	.	.	.	gene_id "RetlincRNA_198" transcript_id "PB.6266.1"; exon_number "4"; gene_name "Lncenc1";
chr13	Cufflinks	exon	97807603	97809470	.	.	.	gene_id "RetlincRNA_199" transcript_id "PB.6269.1"; exon_number "1"; gene_name "RP23-79J21.6";
chr13	Cufflinks	exon	97813313	97813524	.	.	.	gene_id "RetlincRNA_199" transcript_id "PB.6269.1"; exon_number "2"; gene_name "RP23-79J21.6";
chr13	Cufflinks	exon	97825519	97825773	.	.	.	gene_id "RetlincRNA_199" transcript_id "PB.6269.1"; exon_number "3"; gene_name "RP23-79J21.6";
chr13	Cufflinks	exon	97859175	97859210	.	.	.	gene_id "RetlincRNA_200" transcript_id "PB.6268.1"; exon_number "1"; gene_name "RP24-348J16.2";
chr13	Cufflinks	exon	97880569	97881399	.	.	.	gene_id "RetlincRNA_200" transcript_id "PB.6268.1"; exon_number "2"; gene_name "RP24-348J16.2";
chr13	Cufflinks	exon	97881834	97882645	.	.	.	gene_id "RetlincRNA_200" transcript_id "PB.6268.1"; exon_number "3"; gene_name "RP24-348J16.2";
chr13	Cufflinks	exon	98319029	98319182	.	.	.	gene_id "RetlincRNA_201" transcript_id "PB.6275.3"; exon_number "1"; gene_name "RP24-76E2.3";
chr13	Cufflinks	exon	98321240	98322707	.	.	.	gene_id "RetlincRNA_201" transcript_id "PB.6275.3"; exon_number "2"; gene_name "RP24-76E2.3";
chr13	Cufflinks	exon	98995990	98996089	.	.	.	gene_id "RetlincRNA_202" transcript_id "PB.6283.1"; exon_number "1"; gene_name "RP24-121M11.3";
chr13	Cufflinks	exon	99019523	99021693	.	.	.	gene_id "RetlincRNA_202" transcript_id "PB.6283.1"; exon_number "2"; gene_name "RP24-121M11.3";
chr13	Cufflinks	exon	99100685	99100825	.	.	.	gene_id "RetlincRNA_203" transcript_id "PB.6284.1"; exon_number "1"; gene_name "RP24-121M11.4";
chr13	Cufflinks	exon	99120048	99120245	.	.	.	gene_id "RetlincRNA_203" transcript_id "PB.6284.1"; exon_number "2"; gene_name "RP24-121M11.4";
chr13	Cufflinks	exon	99120945	99121093	.	.	.	gene_id "RetlincRNA_203" transcript_id "PB.6284.1"; exon_number "3"; gene_name "RP24-121M11.4";
chr13	Cufflinks	exon	99121839	99122309	.	.	.	gene_id "RetlincRNA_203" transcript_id "PB.6284.1"; exon_number "4"; gene_name "RP24-121M11.4";
chr13	Cufflinks	exon	110640292	110643053	.	.	.	gene_id "RetlincRNA_204" transcript_id "PB.6399.1"; exon_number "1"; gene_name "RP23-110M15.1";
chr13	Cufflinks	exon	110686395	110686494	.	.	.	gene_id "RetlincRNA_204" transcript_id "PB.6399.1"; exon_number "2"; gene_name "RP23-110M15.1";
chr13	Cufflinks	exon	110688668	110688748	.	.	.	gene_id "RetlincRNA_204" transcript_id "PB.6399.1"; exon_number "3"; gene_name "RP23-110M15.1";
chr13	Cufflinks	exon	114281669	114283332	.	.	.	gene_id "RetlincRNA_205" transcript_id "PB.6432.1"; exon_number "1"; gene_name "RP23-8G7.5";
chr13	Cufflinks	exon	114283773	114285368	.	.	.	gene_id "RetlincRNA_205" transcript_id "PB.6432.1"; exon_number "2"; gene_name "RP23-8G7.5";
chr13	Cufflinks	exon	115302610	115302716	.	.	.	gene_id "RetlincRNA_206" transcript_id "PB.6441.1"; exon_number "1";
chr13	Cufflinks	exon	115302830	115305979	.	.	.	gene_id "RetlincRNA_206" transcript_id "PB.6441.1"; exon_number "2";
chr13	Cufflinks	exon	115541244	115541436	.	.	.	gene_id "RetlincRNA_207" transcript_id "PB.6443.1"; exon_number "1";
chr13	Cufflinks	exon	115545030	115548993	.	.	.	gene_id "RetlincRNA_207" transcript_id "PB.6443.1"; exon_number "2";
chr13	Cufflinks	exon	117463561	117464268	.	.	.	gene_id "RetlincRNA_208" transcript_id "PB.6454.1"; exon_number "1";
chr13	Cufflinks	exon	117465669	117465698	.	.	.	gene_id "RetlincRNA_208" transcript_id "PB.6454.1"; exon_number "2";
chr13	Cufflinks	exon	117468449	117468473	.	.	.	gene_id "RetlincRNA_208" transcript_id "PB.6454.1"; exon_number "3";
chr13	Cufflinks	exon	119686407	119689394	.	.	.	gene_id "RetlincRNA_209" transcript_id "PB.6476.1"; exon_number "1";
chr13	Cufflinks	exon	119689435	119690048	.	.	.	gene_id "RetlincRNA_209" transcript_id "PB.6476.1"; exon_number "2";
chr14	Cufflinks	exon	17597506	17598711	.	.	.	gene_id "RetlincRNA_210" transcript_id "PB.6559.1"; exon_number "1";
chr14	Cufflinks	exon	17600814	17600897	.	.	.	gene_id "RetlincRNA_210" transcript_id "PB.6559.1"; exon_number "2";
chr14	Cufflinks	exon	17626420	17626638	.	.	.	gene_id "RetlincRNA_210" transcript_id "PB.6559.1"; exon_number "3";
chr14	Cufflinks	exon	17659754	17659802	.	.	.	gene_id "RetlincRNA_210" transcript_id "PB.6559.1"; exon_number "4";
chr14	Cufflinks	exon	48680338	48681476	.	.	.	gene_id "RetlincRNA_211" transcript_id "PB.6894.11"; exon_number "1"; gene_name "Otx2os1";
chr14	Cufflinks	exon	48681582	48683212	.	.	.	gene_id "RetlincRNA_211" transcript_id "PB.6894.11"; exon_number "2"; gene_name "Otx2os1";
chr14	Cufflinks	exon	48713532	48714978	.	.	.	gene_id "RetlincRNA_212" transcript_id "PB.6895.39"; exon_number "1"; gene_name "Otx2os1";
chr14	Cufflinks	exon	48716514	48719366	.	.	.	gene_id "RetlincRNA_212" transcript_id "PB.6895.39"; exon_number "2"; gene_name "Otx2os1";
chr14	Cufflinks	exon	48714639	48715892	.	.	.	gene_id "RetlincRNA_212" transcript_id "PB.6894.17"; exon_number "1"; gene_name "Otx2os1";
chr14	Cufflinks	exon	48717199	48717860	.	.	.	gene_id "RetlincRNA_212" transcript_id "PB.6894.17"; exon_number "2"; gene_name "Otx2os1";
chr14	Cufflinks	exon	48714639	48717761	.	.	.	gene_id "RetlincRNA_212" transcript_id "PB.6894.18"; exon_number "1"; gene_name "Otx2os1";
chr14	Cufflinks	exon	48719662	48719851	.	.	.	gene_id "RetlincRNA_212" transcript_id "PB.6894.18"; exon_number "2"; gene_name "Otx2os1";
chr14	Cufflinks	exon	48720281	48720579	.	.	.	gene_id "RetlincRNA_212" transcript_id "PB.6894.18"; exon_number "3"; gene_name "Otx2os1";
chr14	Cufflinks	exon	48725932	48728512	.	.	.	gene_id "RetlincRNA_213" transcript_id "PB.6895.40"; exon_number "1"; gene_name "RP23-131O4.7";
chr14	Cufflinks	exon	48740477	48740803	.	.	.	gene_id "RetlincRNA_213" transcript_id "PB.6895.40"; exon_number "2"; gene_name "RP23-131O4.7";
chr14	Cufflinks	exon	48825057	48826275	.	.	.	gene_id "RetlincRNA_214" transcript_id "PB.6894.29"; exon_number "1"; gene_name "Otx2os1";
chr14	Cufflinks	exon	48850653	48852138	.	.	.	gene_id "RetlincRNA_214" transcript_id "PB.6894.29"; exon_number "2"; gene_name "Otx2os1";
chr14	Cufflinks	exon	48857342	48859839	.	.	.	gene_id "RetlincRNA_215" transcript_id "PB.6894.30"; exon_number "1"; gene_name "Otx2os1";
chr14	Cufflinks	exon	48861307	48861455	.	.	.	gene_id "RetlincRNA_215" transcript_id "PB.6894.30"; exon_number "2"; gene_name "Otx2os1";
chr14	Cufflinks	exon	48865061	48865160	.	.	.	gene_id "RetlincRNA_215" transcript_id "PB.6894.30"; exon_number "3"; gene_name "Otx2os1";
chr14	Cufflinks	exon	48871371	48871646	.	.	.	gene_id "RetlincRNA_215" transcript_id "PB.6894.30"; exon_number "4"; gene_name "Otx2os1";
chr14	Cufflinks	exon	48869279	48870824	.	.	.	gene_id "RetlincRNA_215" transcript_id "PB.6895.41"; exon_number "1"; gene_name "Otx2os1";
chr14	Cufflinks	exon	48871473	48871599	.	.	.	gene_id "RetlincRNA_215" transcript_id "PB.6895.41"; exon_number "2"; gene_name "Otx2os1";
chr14	Cufflinks	exon	48881556	48881851	.	.	.	gene_id "RetlincRNA_215" transcript_id "PB.6895.41"; exon_number "3"; gene_name "Otx2os1";
chr14	Cufflinks	exon	48878587	48879030	.	.	.	gene_id "RetlincRNA_215" transcript_id "PB.6894.35"; exon_number "1"; gene_name "RP23-268P13.4";
chr14	Cufflinks	exon	48885465	48885547	.	.	.	gene_id "RetlincRNA_215" transcript_id "PB.6894.35"; exon_number "2"; gene_name "RP23-268P13.4";
chr14	Cufflinks	exon	48885889	48887783	.	.	.	gene_id "RetlincRNA_215" transcript_id "PB.6894.35"; exon_number "3"; gene_name "RP23-268P13.4";
chr14	Cufflinks	exon	52025196	52025449	.	.	.	gene_id "RetlincRNA_216" transcript_id "PB.6929.1"; exon_number "1";
chr14	Cufflinks	exon	52025550	52029737	.	.	.	gene_id "RetlincRNA_216" transcript_id "PB.6929.1"; exon_number "2";
chr14	Cufflinks	exon	54292444	54293522	.	.	.	gene_id "RetlincRNA_217" transcript_id "PB.6942.1"; exon_number "1"; gene_name "RP24-378G4.3";
chr14	Cufflinks	exon	54297281	54297483	.	.	.	gene_id "RetlincRNA_217" transcript_id "PB.6942.1"; exon_number "2"; gene_name "RP24-378G4.3";
chr14	Cufflinks	exon	54292453	54293533	.	.	.	gene_id "RetlincRNA_217" transcript_id "PB.6942.3"; exon_number "1"; gene_name "RP24-378G4.3";
chr14	Cufflinks	exon	54295881	54295999	.	.	.	gene_id "RetlincRNA_217" transcript_id "PB.6942.3"; exon_number "2"; gene_name "RP24-378G4.3";
chr14	Cufflinks	exon	60485180	60485486	.	.	.	gene_id "RetlincRNA_218" transcript_id "PB.7038.27"; exon_number "1"; gene_name "RP24-127N11.1";
chr14	Cufflinks	exon	60506529	60506717	.	.	.	gene_id "RetlincRNA_218" transcript_id "PB.7038.27"; exon_number "2"; gene_name "RP24-127N11.1";
chr14	Cufflinks	exon	60598933	60599970	.	.	.	gene_id "RetlincRNA_218" transcript_id "PB.7038.27"; exon_number "3"; gene_name "RP24-127N11.1";
chr14	Cufflinks	exon	61641976	61643455	.	.	.	gene_id "RetlincRNA_219" transcript_id "PB.7050.4"; exon_number "1"; gene_name "RP24-271M20.6";
chr14	Cufflinks	exon	61682110	61682325	.	.	.	gene_id "RetlincRNA_219" transcript_id "PB.7050.4"; exon_number "2"; gene_name "RP24-271M20.6";
chr14	Cufflinks	exon	61655889	61657273	.	.	.	gene_id "RetlincRNA_219" transcript_id "PB.7049.19"; exon_number "1"; gene_name "Dleu2";
chr14	Cufflinks	exon	61657325	61657503	.	.	.	gene_id "RetlincRNA_219" transcript_id "PB.7049.19"; exon_number "2"; gene_name "Dleu2";
chr14	Cufflinks	exon	64574379	64577535	.	.	.	gene_id "RetlincRNA_220" transcript_id "PB.7080.1"; exon_number "1";
chr14	Cufflinks	exon	64578726	64579106	.	.	.	gene_id "RetlincRNA_220" transcript_id "PB.7080.1"; exon_number "2";
chr14	Cufflinks	exon	64587335	64587808	.	.	.	gene_id "RetlincRNA_221" transcript_id "PB.7082.1"; exon_number "1"; gene_name "Mir124a-1hg";
chr14	Cufflinks	exon	64588055	64588154	.	.	.	gene_id "RetlincRNA_221" transcript_id "PB.7082.1"; exon_number "2"; gene_name "Mir124a-1hg";
chr14	Cufflinks	exon	64588777	64588967	.	.	.	gene_id "RetlincRNA_221" transcript_id "PB.7082.1"; exon_number "3"; gene_name "Mir124a-1hg";
chr14	Cufflinks	exon	64589841	64589959	.	.	.	gene_id "RetlincRNA_221" transcript_id "PB.7082.1"; exon_number "4"; gene_name "Mir124a-1hg";
chr14	Cufflinks	exon	64590273	64593951	.	.	.	gene_id "RetlincRNA_221" transcript_id "PB.7082.1"; exon_number "5"; gene_name "Mir124a-1hg";
chr14	Cufflinks	exon	64587414	64587808	.	.	.	gene_id "RetlincRNA_221" transcript_id "PB.7082.2"; exon_number "1"; gene_name "Mir124a-1hg";
chr14	Cufflinks	exon	64588055	64588154	.	.	.	gene_id "RetlincRNA_221" transcript_id "PB.7082.2"; exon_number "2"; gene_name "Mir124a-1hg";
chr14	Cufflinks	exon	64588777	64588967	.	.	.	gene_id "RetlincRNA_221" transcript_id "PB.7082.2"; exon_number "3"; gene_name "Mir124a-1hg";
chr14	Cufflinks	exon	64589841	64589959	.	.	.	gene_id "RetlincRNA_221" transcript_id "PB.7082.2"; exon_number "4"; gene_name "Mir124a-1hg";
chr14	Cufflinks	exon	64590273	64590363	.	.	.	gene_id "RetlincRNA_221" transcript_id "PB.7082.2"; exon_number "5"; gene_name "Mir124a-1hg";
chr14	Cufflinks	exon	64597651	64598394	.	.	.	gene_id "RetlincRNA_221" transcript_id "PB.7082.2"; exon_number "6"; gene_name "Mir124a-1hg";
chr14	Cufflinks	exon	64588521	64588967	.	.	.	gene_id "RetlincRNA_221" transcript_id "PB.7082.5"; exon_number "1"; gene_name "Mir124a-1hg";
chr14	Cufflinks	exon	64589847	64589894	.	.	.	gene_id "RetlincRNA_221" transcript_id "PB.7082.5"; exon_number "2"; gene_name "Mir124a-1hg";
chr14	Cufflinks	exon	64591832	64593961	.	.	.	gene_id "RetlincRNA_221" transcript_id "PB.7082.5"; exon_number "3"; gene_name "Mir124a-1hg";
chr14	Cufflinks	exon	64590732	64590977	.	.	.	gene_id "RetlincRNA_221" transcript_id "PB.7083.1"; exon_number "1"; gene_name "Mir124a-1hg";
chr14	Cufflinks	exon	64592651	64593953	.	.	.	gene_id "RetlincRNA_221" transcript_id "PB.7083.1"; exon_number "2"; gene_name "Mir124a-1hg";
chr14	Cufflinks	exon	64590732	64591539	.	.	.	gene_id "RetlincRNA_221" transcript_id "PB.7082.15"; exon_number "1"; gene_name "Mir124a-1hg";
chr14	Cufflinks	exon	64591610	64593958	.	.	.	gene_id "RetlincRNA_221" transcript_id "PB.7082.15"; exon_number "2"; gene_name "Mir124a-1hg";
chr14	Cufflinks	exon	64590791	64591038	.	.	.	gene_id "RetlincRNA_221" transcript_id "PB.7082.17"; exon_number "1"; gene_name "Mir124a-1hg";
chr14	Cufflinks	exon	64592440	64593954	.	.	.	gene_id "RetlincRNA_221" transcript_id "PB.7082.17"; exon_number "2"; gene_name "Mir124a-1hg";
chr14	Cufflinks	exon	64618374	64620510	.	.	.	gene_id "RetlincRNA_222" transcript_id "PB.7082.23"; exon_number "1";
chr14	Cufflinks	exon	64621827	64624350	.	.	.	gene_id "RetlincRNA_222" transcript_id "PB.7082.23"; exon_number "2";
chr14	Cufflinks	exon	69329707	69329961	.	.	.	gene_id "RetlincRNA_223" transcript_id "PB.7138.1"; exon_number "1"; gene_name "RP24-67I21.3";
chr14	Cufflinks	exon	69332533	69332602	.	.	.	gene_id "RetlincRNA_223" transcript_id "PB.7138.1"; exon_number "2"; gene_name "RP24-67I21.3";
chr14	Cufflinks	exon	69336942	69337064	.	.	.	gene_id "RetlincRNA_223" transcript_id "PB.7138.1"; exon_number "3"; gene_name "RP24-67I21.3";
chr14	Cufflinks	exon	72397464	72400537	.	.	.	gene_id "RetlincRNA_224" transcript_id "PB.7168.1"; exon_number "1";
chr14	Cufflinks	exon	72403740	72406596	.	.	.	gene_id "RetlincRNA_224" transcript_id "PB.7168.1"; exon_number "2";
chr14	Cufflinks	exon	84421859	84423580	.	.	.	gene_id "RetlincRNA_225" transcript_id "PB.7239.1"; exon_number "1";
chr14	Cufflinks	exon	84424336	84424438	.	.	.	gene_id "RetlincRNA_225" transcript_id "PB.7239.1"; exon_number "2";
chr14	Cufflinks	exon	84442098	84442236	.	.	.	gene_id "RetlincRNA_225" transcript_id "PB.7239.1"; exon_number "3";
chr14	Cufflinks	exon	84442525	84442749	.	.	.	gene_id "RetlincRNA_225" transcript_id "PB.7239.1"; exon_number "4";
chr14	Cufflinks	exon	84442844	84442957	.	.	.	gene_id "RetlincRNA_225" transcript_id "PB.7239.1"; exon_number "5";
chr14	Cufflinks	exon	87143475	87146220	.	.	.	gene_id "RetlincRNA_226" transcript_id "PB.7247.1"; exon_number "1";
chr14	Cufflinks	exon	87146333	87146595	.	.	.	gene_id "RetlincRNA_226" transcript_id "PB.7247.1"; exon_number "2";
chr14	Cufflinks	exon	90576633	90576726	.	.	.	gene_id "RetlincRNA_227" transcript_id "PB.7252.1"; exon_number "1";
chr14	Cufflinks	exon	90576801	90577398	.	.	.	gene_id "RetlincRNA_227" transcript_id "PB.7252.1"; exon_number "2";
chr14	Cufflinks	exon	103388982	103390183	.	.	.	gene_id "RetlincRNA_228" transcript_id "PB.7340.1"; exon_number "1";
chr14	Cufflinks	exon	103390243	103392271	.	.	.	gene_id "RetlincRNA_228" transcript_id "PB.7340.1"; exon_number "2";
chr14	Cufflinks	exon	103851680	103851869	.	.	.	gene_id "RetlincRNA_228" transcript_id "PB.7349.1"; exon_number "1";
chr14	Cufflinks	exon	103867435	103867652	.	.	.	gene_id "RetlincRNA_228" transcript_id "PB.7349.1"; exon_number "2";
chr14	Cufflinks	exon	103916113	103916205	.	.	.	gene_id "RetlincRNA_228" transcript_id "PB.7349.1"; exon_number "3";
chr14	Cufflinks	exon	103916418	103917009	.	.	.	gene_id "RetlincRNA_228" transcript_id "PB.7349.1"; exon_number "4";
chr14	Cufflinks	exon	103925308	103926109	.	.	.	gene_id "RetlincRNA_228" transcript_id "PB.7349.1"; exon_number "5";
chr14	Cufflinks	exon	104190994	104191077	.	.	.	gene_id "RetlincRNA_229" transcript_id "PB.7352.1"; exon_number "1";
chr14	Cufflinks	exon	104191162	104191229	.	.	.	gene_id "RetlincRNA_229" transcript_id "PB.7352.1"; exon_number "2";
chr14	Cufflinks	exon	104201159	104206266	.	.	.	gene_id "RetlincRNA_229" transcript_id "PB.7352.1"; exon_number "3";
chr14	Cufflinks	exon	104285231	104286109	.	.	.	gene_id "RetlincRNA_230" transcript_id "PB.7356.1"; exon_number "1"; gene_name "RP23-67A17.1";
chr14	Cufflinks	exon	104290191	104290279	.	.	.	gene_id "RetlincRNA_230" transcript_id "PB.7356.1"; exon_number "2"; gene_name "RP23-67A17.1";
chr14	Cufflinks	exon	104292966	104293031	.	.	.	gene_id "RetlincRNA_230" transcript_id "PB.7356.1"; exon_number "3"; gene_name "RP23-67A17.1";
chr14	Cufflinks	exon	104295274	104295368	.	.	.	gene_id "RetlincRNA_230" transcript_id "PB.7356.1"; exon_number "4"; gene_name "RP23-67A17.1";
chr14	Cufflinks	exon	104304409	104304475	.	.	.	gene_id "RetlincRNA_230" transcript_id "PB.7356.1"; exon_number "5"; gene_name "RP23-67A17.1";
chr14	Cufflinks	exon	104383364	104383503	.	.	.	gene_id "RetlincRNA_230" transcript_id "PB.7356.1"; exon_number "6"; gene_name "RP23-67A17.1";
chr14	Cufflinks	exon	104384605	104384716	.	.	.	gene_id "RetlincRNA_230" transcript_id "PB.7356.1"; exon_number "7"; gene_name "RP23-67A17.1";
chr14	Cufflinks	exon	104385091	104385305	.	.	.	gene_id "RetlincRNA_230" transcript_id "PB.7356.1"; exon_number "8"; gene_name "RP23-67A17.1";
chr14	Cufflinks	exon	104288351	104290466	.	.	.	gene_id "RetlincRNA_230" transcript_id "PB.7356.2"; exon_number "1"; gene_name "RP23-67A17.1";
chr14	Cufflinks	exon	104292966	104293031	.	.	.	gene_id "RetlincRNA_230" transcript_id "PB.7356.2"; exon_number "2"; gene_name "RP23-67A17.1";
chr14	Cufflinks	exon	104295274	104295368	.	.	.	gene_id "RetlincRNA_230" transcript_id "PB.7356.2"; exon_number "3"; gene_name "RP23-67A17.1";
chr14	Cufflinks	exon	104304409	104304475	.	.	.	gene_id "RetlincRNA_230" transcript_id "PB.7356.2"; exon_number "4"; gene_name "RP23-67A17.1";
chr14	Cufflinks	exon	104384605	104384716	.	.	.	gene_id "RetlincRNA_230" transcript_id "PB.7356.2"; exon_number "5"; gene_name "RP23-67A17.1";
chr14	Cufflinks	exon	104385091	104385305	.	.	.	gene_id "RetlincRNA_230" transcript_id "PB.7356.2"; exon_number "6"; gene_name "RP23-67A17.1";
chr14	Cufflinks	exon	104438166	104440383	.	.	.	gene_id "RetlincRNA_231" transcript_id "PB.7358.1"; exon_number "1"; gene_name "RP23-67A17.1";
chr14	Cufflinks	exon	104441153	104442145	.	.	.	gene_id "RetlincRNA_231" transcript_id "PB.7358.1"; exon_number "2"; gene_name "RP23-67A17.1";
chr14	Cufflinks	exon	104445066	104448879	.	.	.	gene_id "RetlincRNA_232" transcript_id "PB.7360.1"; exon_number "1"; gene_name "RP23-67A17.1";
chr14	Cufflinks	exon	104449047	104449145	.	.	.	gene_id "RetlincRNA_232" transcript_id "PB.7360.1"; exon_number "2"; gene_name "RP23-67A17.1";
chr14	Cufflinks	exon	104459219	104459335	.	.	.	gene_id "RetlincRNA_232" transcript_id "PB.7360.1"; exon_number "3"; gene_name "RP23-67A17.1";
chr14	Cufflinks	exon	110025460	110025513	.	.	.	gene_id "RetlincRNA_233" transcript_id "PB.7383.1"; exon_number "1";
chr14	Cufflinks	exon	110026333	110026382	.	.	.	gene_id "RetlincRNA_233" transcript_id "PB.7383.1"; exon_number "2";
chr14	Cufflinks	exon	110032455	110032531	.	.	.	gene_id "RetlincRNA_233" transcript_id "PB.7383.1"; exon_number "3";
chr14	Cufflinks	exon	110036670	110036715	.	.	.	gene_id "RetlincRNA_233" transcript_id "PB.7383.1"; exon_number "4";
chr14	Cufflinks	exon	110050931	110050965	.	.	.	gene_id "RetlincRNA_233" transcript_id "PB.7383.1"; exon_number "5";
chr14	Cufflinks	exon	110053424	110053643	.	.	.	gene_id "RetlincRNA_233" transcript_id "PB.7383.1"; exon_number "6";
chr14	Cufflinks	exon	110054481	110055336	.	.	.	gene_id "RetlincRNA_233" transcript_id "PB.7383.1"; exon_number "7";
chr14	Cufflinks	exon	111541700	111544386	.	.	.	gene_id "RetlincRNA_234" transcript_id "PB.7389.1"; exon_number "1";
chr14	Cufflinks	exon	111595812	111595949	.	.	.	gene_id "RetlincRNA_234" transcript_id "PB.7389.1"; exon_number "2";
chr14	Cufflinks	exon	111636764	111636926	.	.	.	gene_id "RetlincRNA_234" transcript_id "PB.7389.1"; exon_number "3";
chr14	Cufflinks	exon	111674361	111674792	.	.	.	gene_id "RetlincRNA_234" transcript_id "PB.7389.1"; exon_number "4";
chr14	Cufflinks	exon	114376350	114376522	.	.	.	gene_id "RetlincRNA_235" transcript_id "PB.21602.3"; exon_number "1";
chr14	Cufflinks	exon	114398693	114398869	.	.	.	gene_id "RetlincRNA_235" transcript_id "PB.21602.3"; exon_number "2";
chr14	Cufflinks	exon	122100500	122101118	.	.	.	gene_id "RetlincRNA_236" transcript_id "PB.7465.1"; exon_number "1"; gene_name "RP23-18J12.1";
chr14	Cufflinks	exon	122104932	122105441	.	.	.	gene_id "RetlincRNA_236" transcript_id "PB.7465.1"; exon_number "2"; gene_name "RP23-18J12.1";
chr14	Cufflinks	exon	122105784	122106170	.	.	.	gene_id "RetlincRNA_236" transcript_id "PB.7465.1"; exon_number "3"; gene_name "RP23-18J12.1";
chr14	Cufflinks	exon	122106279	122106959	.	.	.	gene_id "RetlincRNA_236" transcript_id "PB.7465.1"; exon_number "4"; gene_name "RP23-18J12.1";
chr15	Cufflinks	exon	8445418	8448972	.	.	.	gene_id "RetlincRNA_237" transcript_id "PB.7544.1"; exon_number "1";
chr15	Cufflinks	exon	8449044	8450296	.	.	.	gene_id "RetlincRNA_237" transcript_id "PB.7544.1"; exon_number "2";
chr15	Cufflinks	exon	12791600	12793270	.	.	.	gene_id "RetlincRNA_238" transcript_id "PB.7582.1"; exon_number "1";
chr15	Cufflinks	exon	12793468	12793855	.	.	.	gene_id "RetlincRNA_238" transcript_id "PB.7582.1"; exon_number "2";
chr15	Cufflinks	exon	24669298	24670374	.	.	.	gene_id "RetlincRNA_239" transcript_id "PB.7622.1"; exon_number "1";
chr15	Cufflinks	exon	24686278	24687528	.	.	.	gene_id "RetlincRNA_239" transcript_id "PB.7622.1"; exon_number "2";
chr15	Cufflinks	exon	25415007	25415149	.	.	.	gene_id "RetlincRNA_240" transcript_id "PB.7625.1"; exon_number "1"; gene_name "RP24-112I4.1";
chr15	Cufflinks	exon	25450495	25452410	.	.	.	gene_id "RetlincRNA_240" transcript_id "PB.7625.1"; exon_number "2"; gene_name "RP24-112I4.1";
chr15	Cufflinks	exon	31893419	31898419	.	.	.	gene_id "RetlincRNA_241" transcript_id "PB.7707.1"; exon_number "1";
chr15	Cufflinks	exon	31899895	31900232	.	.	.	gene_id "RetlincRNA_241" transcript_id "PB.7707.1"; exon_number "2";
chr15	Cufflinks	exon	32240569	32241769	.	.	.	gene_id "RetlincRNA_242" transcript_id "PB.7709.1"; exon_number "1"; gene_name "Snhg18";
chr15	Cufflinks	exon	32244382	32244660	.	.	.	gene_id "RetlincRNA_242" transcript_id "PB.7709.1"; exon_number "2"; gene_name "Snhg18";
chr15	Cufflinks	exon	38698284	38700361	.	.	.	gene_id "RetlincRNA_243" transcript_id "PB.7776.1"; exon_number "1";
chr15	Cufflinks	exon	38708301	38710250	.	.	.	gene_id "RetlincRNA_243" transcript_id "PB.7776.1"; exon_number "2";
chr15	Cufflinks	exon	39173218	39173647	.	.	.	gene_id "RetlincRNA_244" transcript_id "PB.7781.2"; exon_number "1";
chr15	Cufflinks	exon	39180198	39181656	.	.	.	gene_id "RetlincRNA_244" transcript_id "PB.7781.2"; exon_number "2";
chr15	Cufflinks	exon	59244093	59244121	.	.	.	gene_id "RetlincRNA_245" transcript_id "PB.7887.1"; exon_number "1";
chr15	Cufflinks	exon	59268303	59269790	.	.	.	gene_id "RetlincRNA_245" transcript_id "PB.7887.1"; exon_number "2";
chr15	Cufflinks	exon	62038029	62038201	.	.	.	gene_id "RetlincRNA_246" transcript_id "PB.7900.1"; exon_number "1"; gene_name "Pvt1";
chr15	Cufflinks	exon	62107148	62107465	.	.	.	gene_id "RetlincRNA_246" transcript_id "PB.7900.1"; exon_number "2"; gene_name "Pvt1";
chr15	Cufflinks	exon	62175467	62175548	.	.	.	gene_id "RetlincRNA_246" transcript_id "PB.7900.1"; exon_number "3"; gene_name "Pvt1";
chr15	Cufflinks	exon	62175828	62175926	.	.	.	gene_id "RetlincRNA_246" transcript_id "PB.7900.1"; exon_number "4"; gene_name "Pvt1";
chr15	Cufflinks	exon	62242174	62242301	.	.	.	gene_id "RetlincRNA_246" transcript_id "PB.7900.1"; exon_number "5"; gene_name "Pvt1";
chr15	Cufflinks	exon	62242434	62242561	.	.	.	gene_id "RetlincRNA_246" transcript_id "PB.7900.1"; exon_number "6"; gene_name "Pvt1";
chr15	Cufflinks	exon	62249158	62249523	.	.	.	gene_id "RetlincRNA_246" transcript_id "PB.7900.1"; exon_number "7"; gene_name "Pvt1";
chr15	Cufflinks	exon	74050855	74051164	.	.	.	gene_id "RetlincRNA_247" transcript_id "PB.7961.1"; exon_number "1";
chr15	Cufflinks	exon	74100356	74100405	.	.	.	gene_id "RetlincRNA_247" transcript_id "PB.7961.1"; exon_number "2";
chr15	Cufflinks	exon	74153007	74153787	.	.	.	gene_id "RetlincRNA_247" transcript_id "PB.7961.1"; exon_number "3";
chr15	Cufflinks	exon	74232645	74232983	.	.	.	gene_id "RetlincRNA_248" transcript_id "PB.7962.1"; exon_number "1";
chr15	Cufflinks	exon	74242638	74243622	.	.	.	gene_id "RetlincRNA_248" transcript_id "PB.7962.1"; exon_number "2";
chr15	Cufflinks	exon	74263916	74264011	.	.	.	gene_id "RetlincRNA_248" transcript_id "PB.7962.1"; exon_number "3";
chr15	Cufflinks	exon	74282560	74282968	.	.	.	gene_id "RetlincRNA_248" transcript_id "PB.7962.1"; exon_number "4";
chr15	Cufflinks	exon	76528199	76529209	.	.	.	gene_id "RetlincRNA_249" transcript_id "PB.8017.1"; exon_number "1";
chr15	Cufflinks	exon	76530216	76530423	.	.	.	gene_id "RetlincRNA_249" transcript_id "PB.8017.1"; exon_number "2";
chr15	Cufflinks	exon	76934842	76935881	.	.	.	gene_id "RetlincRNA_250" transcript_id "PB.8039.3"; exon_number "1";
chr15	Cufflinks	exon	76941973	76942340	.	.	.	gene_id "RetlincRNA_250" transcript_id "PB.8039.3"; exon_number "2";
chr15	Cufflinks	exon	76948012	76948134	.	.	.	gene_id "RetlincRNA_250" transcript_id "PB.8039.3"; exon_number "3";
chr15	Cufflinks	exon	76948260	76948459	.	.	.	gene_id "RetlincRNA_250" transcript_id "PB.8039.3"; exon_number "4";
chr15	Cufflinks	exon	77977192	77979851	.	.	.	gene_id "RetlincRNA_251" transcript_id "PB.8057.8"; exon_number "1";
chr15	Cufflinks	exon	77980277	77983522	.	.	.	gene_id "RetlincRNA_251" transcript_id "PB.8057.8"; exon_number "2";
chr15	Cufflinks	exon	79742693	79742911	.	.	.	gene_id "RetlincRNA_252" transcript_id "PB.8092.1"; exon_number "1"; gene_name "RP23-379H6.3";
chr15	Cufflinks	exon	79743083	79743230	.	.	.	gene_id "RetlincRNA_252" transcript_id "PB.8092.1"; exon_number "2"; gene_name "RP23-379H6.3";
chr15	Cufflinks	exon	79744513	79744668	.	.	.	gene_id "RetlincRNA_252" transcript_id "PB.8092.1"; exon_number "3"; gene_name "RP23-379H6.3";
chr15	Cufflinks	exon	79752509	79756384	.	.	.	gene_id "RetlincRNA_252" transcript_id "PB.8092.1"; exon_number "4"; gene_name "RP23-379H6.3";
chr15	Cufflinks	exon	80942756	80945381	.	.	.	gene_id "RetlincRNA_253" transcript_id "PB.8115.7"; exon_number "1";
chr15	Cufflinks	exon	80945440	80946560	.	.	.	gene_id "RetlincRNA_253" transcript_id "PB.8115.7"; exon_number "2";
chr15	Cufflinks	exon	86212697	86213133	.	.	.	gene_id "RetlincRNA_254" transcript_id "PB.8214.1"; exon_number "1";
chr15	Cufflinks	exon	86213263	86214351	.	.	.	gene_id "RetlincRNA_254" transcript_id "PB.8214.1"; exon_number "2";
chr15	Cufflinks	exon	86566065	86569125	.	.	.	gene_id "RetlincRNA_255" transcript_id "PB.8219.2"; exon_number "1";
chr15	Cufflinks	exon	86572767	86572877	.	.	.	gene_id "RetlincRNA_255" transcript_id "PB.8219.2"; exon_number "2";
chr15	Cufflinks	exon	86574210	86574436	.	.	.	gene_id "RetlincRNA_255" transcript_id "PB.8219.2"; exon_number "3";
chr15	Cufflinks	exon	90300001	90300504	.	.	.	gene_id "RetlincRNA_256" transcript_id "PB.8265.1"; exon_number "1";
chr15	Cufflinks	exon	90301287	90302154	.	.	.	gene_id "RetlincRNA_256" transcript_id "PB.8265.1"; exon_number "2";
chr15	Cufflinks	exon	92344383	92344583	.	.	.	gene_id "RetlincRNA_257" transcript_id "PB.8288.42"; exon_number "1"; gene_name "RP24-448D10.1";
chr15	Cufflinks	exon	92348027	92348811	.	.	.	gene_id "RetlincRNA_257" transcript_id "PB.8288.42"; exon_number "2"; gene_name "RP24-448D10.1";
chr15	Cufflinks	exon	92365960	92366921	.	.	.	gene_id "RetlincRNA_257" transcript_id "PB.8288.42"; exon_number "3"; gene_name "RP24-448D10.1";
chr15	Cufflinks	exon	96193154	96194667	.	.	.	gene_id "RetlincRNA_258" transcript_id "PB.8317.1"; exon_number "1"; gene_name "RP23-212I23.1";
chr15	Cufflinks	exon	96194944	96195119	.	.	.	gene_id "RetlincRNA_258" transcript_id "PB.8317.1"; exon_number "2"; gene_name "RP23-212I23.1";
chr15	Cufflinks	exon	96195924	96195976	.	.	.	gene_id "RetlincRNA_258" transcript_id "PB.8317.1"; exon_number "3"; gene_name "RP23-212I23.1";
chr15	Cufflinks	exon	98924235	98924438	.	.	.	gene_id "RetlincRNA_259" transcript_id "PB.8360.9"; exon_number "1";
chr15	Cufflinks	exon	98924621	98925750	.	.	.	gene_id "RetlincRNA_259" transcript_id "PB.8360.9"; exon_number "2";
chr15	Cufflinks	exon	98935904	98937847	.	.	.	gene_id "RetlincRNA_260" transcript_id "PB.8361.38"; exon_number "1"; gene_name "RP23-278C10.9";
chr15	Cufflinks	exon	98938592	98938776	.	.	.	gene_id "RetlincRNA_260" transcript_id "PB.8361.38"; exon_number "2"; gene_name "RP23-278C10.9";
chr15	Cufflinks	exon	98983684	98983864	.	.	.	gene_id "RetlincRNA_261" transcript_id "PB.8360.37"; exon_number "1"; gene_name "RP23-77H12.1";
chr15	Cufflinks	exon	98987757	98987830	.	.	.	gene_id "RetlincRNA_261" transcript_id "PB.8360.37"; exon_number "2"; gene_name "RP23-77H12.1";
chr15	Cufflinks	exon	98987977	98988145	.	.	.	gene_id "RetlincRNA_261" transcript_id "PB.8360.37"; exon_number "3"; gene_name "RP23-77H12.1";
chr15	Cufflinks	exon	98988619	98990328	.	.	.	gene_id "RetlincRNA_261" transcript_id "PB.8360.37"; exon_number "4"; gene_name "RP23-77H12.1";
chr15	Cufflinks	exon	98983695	98983864	.	.	.	gene_id "RetlincRNA_261" transcript_id "PB.8360.38"; exon_number "1"; gene_name "RP23-77H12.1";
chr15	Cufflinks	exon	98987757	98987830	.	.	.	gene_id "RetlincRNA_261" transcript_id "PB.8360.38"; exon_number "2"; gene_name "RP23-77H12.1";
chr15	Cufflinks	exon	98988619	98991599	.	.	.	gene_id "RetlincRNA_261" transcript_id "PB.8360.38"; exon_number "3"; gene_name "RP23-77H12.1";
chr15	Cufflinks	exon	98983720	98983864	.	.	.	gene_id "RetlincRNA_262" transcript_id "PB.8360.41"; exon_number "1"; gene_name "RP23-77H12.1";
chr15	Cufflinks	exon	98987757	98987830	.	.	.	gene_id "RetlincRNA_262" transcript_id "PB.8360.41"; exon_number "2"; gene_name "RP23-77H12.1";
chr15	Cufflinks	exon	98987977	98988145	.	.	.	gene_id "RetlincRNA_262" transcript_id "PB.8360.41"; exon_number "3"; gene_name "RP23-77H12.1";
chr15	Cufflinks	exon	98988740	98990500	.	.	.	gene_id "RetlincRNA_262" transcript_id "PB.8360.41"; exon_number "4"; gene_name "RP23-77H12.1";
chr15	Cufflinks	exon	100613175	100614690	.	.	.	gene_id "RetlincRNA_263" transcript_id "PB.8400.1"; exon_number "1"; gene_name "RP23-432N1.9";
chr15	Cufflinks	exon	100614784	100615139	.	.	.	gene_id "RetlincRNA_263" transcript_id "PB.8400.1"; exon_number "2"; gene_name "RP23-432N1.9";
chr15	Cufflinks	exon	103599557	103599942	.	.	.	gene_id "RetlincRNA_264" transcript_id "PB.8456.1"; exon_number "1";
chr15	Cufflinks	exon	103605625	103607730	.	.	.	gene_id "RetlincRNA_264" transcript_id "PB.8456.1"; exon_number "2";
chr16	Cufflinks	exon	11206874	11206929	.	.	.	gene_id "RetlincRNA_265" transcript_id "PB.8555.2"; exon_number "1"; gene_name "RP23-230D17.7";
chr16	Cufflinks	exon	11212364	11212670	.	.	.	gene_id "RetlincRNA_265" transcript_id "PB.8555.2"; exon_number "2"; gene_name "RP23-230D17.7";
chr16	Cufflinks	exon	12704411	12704664	.	.	.	gene_id "RetlincRNA_266" transcript_id "PB.8561.1"; exon_number "1"; gene_name "RP23-127A21.3";
chr16	Cufflinks	exon	12705695	12706099	.	.	.	gene_id "RetlincRNA_266" transcript_id "PB.8561.1"; exon_number "2"; gene_name "RP23-127A21.3";
chr16	Cufflinks	exon	12707700	12709133	.	.	.	gene_id "RetlincRNA_266" transcript_id "PB.8561.1"; exon_number "3"; gene_name "RP23-127A21.3";
chr16	Cufflinks	exon	13745935	13746035	.	.	.	gene_id "RetlincRNA_267" transcript_id "PB.8571.1"; exon_number "1";
chr16	Cufflinks	exon	13761060	13762465	.	.	.	gene_id "RetlincRNA_267" transcript_id "PB.8571.1"; exon_number "2";
chr16	Cufflinks	exon	21794335	21794446	.	.	.	gene_id "RetlincRNA_268" transcript_id "PB.8702.1"; exon_number "1"; gene_name "RP23-245B21.3";
chr16	Cufflinks	exon	21795850	21795975	.	.	.	gene_id "RetlincRNA_268" transcript_id "PB.8702.1"; exon_number "2"; gene_name "RP23-245B21.3";
chr16	Cufflinks	exon	21800715	21800836	.	.	.	gene_id "RetlincRNA_268" transcript_id "PB.8702.1"; exon_number "3"; gene_name "RP23-245B21.3";
chr16	Cufflinks	exon	21801281	21801356	.	.	.	gene_id "RetlincRNA_268" transcript_id "PB.8702.1"; exon_number "4"; gene_name "RP23-245B21.3";
chr16	Cufflinks	exon	21802953	21806100	.	.	.	gene_id "RetlincRNA_268" transcript_id "PB.8702.1"; exon_number "5"; gene_name "RP23-245B21.3";
chr16	Cufflinks	exon	21794341	21794446	.	.	.	gene_id "RetlincRNA_268" transcript_id "PB.8702.2"; exon_number "1"; gene_name "1300002E11Rik";
chr16	Cufflinks	exon	21795850	21795975	.	.	.	gene_id "RetlincRNA_268" transcript_id "PB.8702.2"; exon_number "2"; gene_name "1300002E11Rik";
chr16	Cufflinks	exon	21808678	21809035	.	.	.	gene_id "RetlincRNA_268" transcript_id "PB.8702.2"; exon_number "3"; gene_name "1300002E11Rik";
chr16	Cufflinks	exon	21794381	21794446	.	.	.	gene_id "RetlincRNA_268" transcript_id "PB.8702.4"; exon_number "1"; gene_name "RP23-245B21.3";
chr16	Cufflinks	exon	21795850	21800836	.	.	.	gene_id "RetlincRNA_268" transcript_id "PB.8702.4"; exon_number "2"; gene_name "RP23-245B21.3";
chr16	Cufflinks	exon	21801281	21801356	.	.	.	gene_id "RetlincRNA_268" transcript_id "PB.8702.4"; exon_number "3"; gene_name "RP23-245B21.3";
chr16	Cufflinks	exon	21802953	21803409	.	.	.	gene_id "RetlincRNA_268" transcript_id "PB.8702.4"; exon_number "4"; gene_name "RP23-245B21.3";
chr16	Cufflinks	exon	21794390	21794446	.	.	.	gene_id "RetlincRNA_268" transcript_id "PB.8702.5"; exon_number "1"; gene_name "RP23-245B21.3";
chr16	Cufflinks	exon	21795850	21795975	.	.	.	gene_id "RetlincRNA_268" transcript_id "PB.8702.5"; exon_number "2"; gene_name "RP23-245B21.3";
chr16	Cufflinks	exon	21808678	21810097	.	.	.	gene_id "RetlincRNA_268" transcript_id "PB.8702.5"; exon_number "3"; gene_name "RP23-245B21.3";
chr16	Cufflinks	exon	28689858	28696072	.	.	.	gene_id "RetlincRNA_269" transcript_id "PB.8735.1"; exon_number "1";
chr16	Cufflinks	exon	28703776	28703828	.	.	.	gene_id "RetlincRNA_269" transcript_id "PB.8735.1"; exon_number "2";
chr16	Cufflinks	exon	42245420	42247133	.	.	.	gene_id "RetlincRNA_270" transcript_id "PB.8958.2"; exon_number "1";
chr16	Cufflinks	exon	42247212	42248437	.	.	.	gene_id "RetlincRNA_270" transcript_id "PB.8958.2"; exon_number "2";
chr16	Cufflinks	exon	48122078	48126723	.	.	.	gene_id "RetlincRNA_271" transcript_id "PB.9005.1"; exon_number "1";
chr16	Cufflinks	exon	48128217	48128470	.	.	.	gene_id "RetlincRNA_271" transcript_id "PB.9005.1"; exon_number "2";
chr16	Cufflinks	exon	50719297	50720632	.	.	.	gene_id "RetlincRNA_272" transcript_id "PB.9021.1"; exon_number "1"; gene_name "Dubr";
chr16	Cufflinks	exon	50726874	50728209	.	.	.	gene_id "RetlincRNA_272" transcript_id "PB.9021.1"; exon_number "2"; gene_name "Dubr";
chr16	Cufflinks	exon	50732418	50732688	.	.	.	gene_id "RetlincRNA_272" transcript_id "PB.9021.1"; exon_number "3"; gene_name "Dubr";
chr16	Cufflinks	exon	50725458	50728209	.	.	.	gene_id "RetlincRNA_272" transcript_id "PB.9021.3"; exon_number "1"; gene_name "Dubr";
chr16	Cufflinks	exon	50732418	50732758	.	.	.	gene_id "RetlincRNA_272" transcript_id "PB.9021.3"; exon_number "2"; gene_name "Dubr";
chr16	Cufflinks	exon	50725501	50728209	.	.	.	gene_id "RetlincRNA_272" transcript_id "PB.9021.2"; exon_number "1"; gene_name "Dubr";
chr16	Cufflinks	exon	50731933	50732739	.	.	.	gene_id "RetlincRNA_272" transcript_id "PB.9021.2"; exon_number "2"; gene_name "Dubr";
chr16	Cufflinks	exon	64871449	64872006	.	.	.	gene_id "RetlincRNA_273" transcript_id "PB.9076.1"; exon_number "1";
chr16	Cufflinks	exon	64873676	64873936	.	.	.	gene_id "RetlincRNA_273" transcript_id "PB.9076.1"; exon_number "2";
chr16	Cufflinks	exon	72485122	72485148	.	.	.	gene_id "RetlincRNA_274" transcript_id "PB.9134.1"; exon_number "1";
chr16	Cufflinks	exon	72502863	72505317	.	.	.	gene_id "RetlincRNA_274" transcript_id "PB.9134.1"; exon_number "2";
chr16	Cufflinks	exon	74562573	74563572	.	.	.	gene_id "RetlincRNA_275" transcript_id "PB.9169.8"; exon_number "1";
chr16	Cufflinks	exon	74578747	74579211	.	.	.	gene_id "RetlincRNA_275" transcript_id "PB.9169.8"; exon_number "2";
chr16	Cufflinks	exon	74757454	74757485	.	.	.	gene_id "RetlincRNA_276" transcript_id "PB.9178.1"; exon_number "1";
chr16	Cufflinks	exon	74765068	74765115	.	.	.	gene_id "RetlincRNA_276" transcript_id "PB.9178.1"; exon_number "2";
chr16	Cufflinks	exon	74777246	74777301	.	.	.	gene_id "RetlincRNA_276" transcript_id "PB.9178.1"; exon_number "3";
chr16	Cufflinks	exon	74793731	74794777	.	.	.	gene_id "RetlincRNA_276" transcript_id "PB.9178.1"; exon_number "4";
chr16	Cufflinks	exon	74804423	74805922	.	.	.	gene_id "RetlincRNA_276" transcript_id "PB.9178.1"; exon_number "5";
chr16	Cufflinks	exon	74783174	74783301	.	.	.	gene_id "RetlincRNA_276" transcript_id "PB.9178.2"; exon_number "1";
chr16	Cufflinks	exon	74783369	74784772	.	.	.	gene_id "RetlincRNA_276" transcript_id "PB.9178.2"; exon_number "2";
chr16	Cufflinks	exon	74800556	74802531	.	.	.	gene_id "RetlincRNA_276" transcript_id "PB.9177.16"; exon_number "1";
chr16	Cufflinks	exon	74802620	74805447	.	.	.	gene_id "RetlincRNA_276" transcript_id "PB.9177.16"; exon_number "2";
chr16	Cufflinks	exon	75010711	75012593	.	.	.	gene_id "RetlincRNA_277" transcript_id "PB.9194.9"; exon_number "1";
chr16	Cufflinks	exon	75026422	75034197	.	.	.	gene_id "RetlincRNA_277" transcript_id "PB.9194.9"; exon_number "2";
chr16	Cufflinks	exon	75065787	75066621	.	.	.	gene_id "RetlincRNA_278" transcript_id "PB.9198.1"; exon_number "1";
chr16	Cufflinks	exon	75069052	75070981	.	.	.	gene_id "RetlincRNA_278" transcript_id "PB.9198.1"; exon_number "2";
chr16	Cufflinks	exon	77329343	77329678	.	.	.	gene_id "RetlincRNA_279" transcript_id "PB.9221.3"; exon_number "1"; gene_name "Mir99ahg";
chr16	Cufflinks	exon	77360663	77360718	.	.	.	gene_id "RetlincRNA_279" transcript_id "PB.9221.3"; exon_number "2"; gene_name "Mir99ahg";
chr16	Cufflinks	exon	77436355	77436402	.	.	.	gene_id "RetlincRNA_279" transcript_id "PB.9221.3"; exon_number "3"; gene_name "Mir99ahg";
chr16	Cufflinks	exon	77501503	77501610	.	.	.	gene_id "RetlincRNA_279" transcript_id "PB.9221.3"; exon_number "4"; gene_name "Mir99ahg";
chr16	Cufflinks	exon	77555922	77558425	.	.	.	gene_id "RetlincRNA_279" transcript_id "PB.9221.3"; exon_number "5"; gene_name "Mir99ahg";
chr16	Cufflinks	exon	77329548	77329678	.	.	.	gene_id "RetlincRNA_279" transcript_id "PB.9221.2"; exon_number "1"; gene_name "Mir99ahg";
chr16	Cufflinks	exon	77360663	77363679	.	.	.	gene_id "RetlincRNA_279" transcript_id "PB.9221.2"; exon_number "2"; gene_name "Mir99ahg";
chr16	Cufflinks	exon	77329616	77329678	.	.	.	gene_id "RetlincRNA_279" transcript_id "PB.9221.4"; exon_number "1"; gene_name "Mir99ahg";
chr16	Cufflinks	exon	77360663	77360718	.	.	.	gene_id "RetlincRNA_279" transcript_id "PB.9221.4"; exon_number "2"; gene_name "Mir99ahg";
chr16	Cufflinks	exon	77436355	77436402	.	.	.	gene_id "RetlincRNA_279" transcript_id "PB.9221.4"; exon_number "3"; gene_name "Mir99ahg";
chr16	Cufflinks	exon	77501503	77501610	.	.	.	gene_id "RetlincRNA_279" transcript_id "PB.9221.4"; exon_number "4"; gene_name "Mir99ahg";
chr16	Cufflinks	exon	77555922	77562416	.	.	.	gene_id "RetlincRNA_279" transcript_id "PB.9221.4"; exon_number "5"; gene_name "Mir99ahg";
chr16	Cufflinks	exon	86656063	86656297	.	.	.	gene_id "RetlincRNA_280" transcript_id "PB.9262.1"; exon_number "1";
chr16	Cufflinks	exon	86656419	86656703	.	.	.	gene_id "RetlincRNA_280" transcript_id "PB.9262.1"; exon_number "2";
chr16	Cufflinks	exon	87445845	87445927	.	.	.	gene_id "RetlincRNA_281" transcript_id "PB.9268.1"; exon_number "1";
chr16	Cufflinks	exon	87449050	87450339	.	.	.	gene_id "RetlincRNA_281" transcript_id "PB.9268.1"; exon_number "2";
chr16	Cufflinks	exon	87495996	87496166	.	.	.	gene_id "RetlincRNA_282" transcript_id "PB.9271.1"; exon_number "1"; gene_name "RP23-264F8.3";
chr16	Cufflinks	exon	87501863	87502194	.	.	.	gene_id "RetlincRNA_282" transcript_id "PB.9271.1"; exon_number "2"; gene_name "RP23-264F8.3";
chr16	Cufflinks	exon	87503202	87505722	.	.	.	gene_id "RetlincRNA_282" transcript_id "PB.9271.1"; exon_number "3"; gene_name "RP23-264F8.3";
chr16	Cufflinks	exon	87495999	87496309	.	.	.	gene_id "RetlincRNA_282" transcript_id "PB.9271.2"; exon_number "1"; gene_name "RP23-264F8.3";
chr16	Cufflinks	exon	87501863	87502194	.	.	.	gene_id "RetlincRNA_282" transcript_id "PB.9271.2"; exon_number "2"; gene_name "RP23-264F8.3";
chr16	Cufflinks	exon	87503202	87504029	.	.	.	gene_id "RetlincRNA_282" transcript_id "PB.9271.2"; exon_number "3"; gene_name "RP23-264F8.3";
chr16	Cufflinks	exon	87496264	87496687	.	.	.	gene_id "RetlincRNA_282" transcript_id "PB.9271.4"; exon_number "1"; gene_name "RP23-264F8.3";
chr16	Cufflinks	exon	87501863	87503073	.	.	.	gene_id "RetlincRNA_282" transcript_id "PB.9271.4"; exon_number "2"; gene_name "RP23-264F8.3";
chr16	Cufflinks	exon	87496445	87496687	.	.	.	gene_id "RetlincRNA_282" transcript_id "PB.9271.5"; exon_number "1"; gene_name "RP23-264F8.3";
chr16	Cufflinks	exon	87501863	87502452	.	.	.	gene_id "RetlincRNA_282" transcript_id "PB.9271.5"; exon_number "2"; gene_name "RP23-264F8.3";
chr16	Cufflinks	exon	87503002	87504036	.	.	.	gene_id "RetlincRNA_282" transcript_id "PB.9271.5"; exon_number "3"; gene_name "RP23-264F8.3";
chr16	Cufflinks	exon	90079457	90079694	.	.	.	gene_id "RetlincRNA_283" transcript_id "PB.9290.1"; exon_number "1";
chr16	Cufflinks	exon	90082968	90083207	.	.	.	gene_id "RetlincRNA_283" transcript_id "PB.9290.1"; exon_number "2";
chr16	Cufflinks	exon	90085471	90089080	.	.	.	gene_id "RetlincRNA_283" transcript_id "PB.9290.1"; exon_number "3";
chr16	Cufflinks	exon	90126485	90126866	.	.	.	gene_id "RetlincRNA_284" transcript_id "PB.9292.1"; exon_number "1";
chr16	Cufflinks	exon	90128132	90132242	.	.	.	gene_id "RetlincRNA_284" transcript_id "PB.9292.1"; exon_number "2";
chr16	Cufflinks	exon	90524951	90525525	.	.	.	gene_id "RetlincRNA_285" transcript_id "PB.9299.1"; exon_number "1";
chr16	Cufflinks	exon	90532162	90533097	.	.	.	gene_id "RetlincRNA_285" transcript_id "PB.9299.1"; exon_number "2";
chr16	Cufflinks	exon	90531608	90532439	.	.	.	gene_id "RetlincRNA_285" transcript_id "PB.9299.2"; exon_number "1";
chr16	Cufflinks	exon	90536031	90536516	.	.	.	gene_id "RetlincRNA_285" transcript_id "PB.9299.2"; exon_number "2";
chr16	Cufflinks	exon	91465046	91465221	.	.	.	gene_id "RetlincRNA_286" transcript_id "PB.9309.2"; exon_number "1"; gene_name "RP23-348A6.1";
chr16	Cufflinks	exon	91467569	91469462	.	.	.	gene_id "RetlincRNA_286" transcript_id "PB.9309.2"; exon_number "2"; gene_name "RP23-348A6.1";
chr16	Cufflinks	exon	91481176	91481207	.	.	.	gene_id "RetlincRNA_287" transcript_id "PB.9309.3"; exon_number "1";
chr16	Cufflinks	exon	91482394	91484208	.	.	.	gene_id "RetlincRNA_287" transcript_id "PB.9309.3"; exon_number "2";
chr16	Cufflinks	exon	93069020	93069207	.	.	.	gene_id "RetlincRNA_288" transcript_id "PB.9323.1"; exon_number "1";
chr16	Cufflinks	exon	93073963	93074521	.	.	.	gene_id "RetlincRNA_288" transcript_id "PB.9323.1"; exon_number "2";
chr16	Cufflinks	exon	93076168	93076734	.	.	.	gene_id "RetlincRNA_288" transcript_id "PB.9323.1"; exon_number "3";
chr16	Cufflinks	exon	93109852	93110087	.	.	.	gene_id "RetlincRNA_288" transcript_id "PB.9323.1"; exon_number "4";
chr16	Cufflinks	exon	98048991	98049030	.	.	.	gene_id "RetlincRNA_289" transcript_id "PB.9375.1"; exon_number "1";
chr16	Cufflinks	exon	98058434	98060947	.	.	.	gene_id "RetlincRNA_289" transcript_id "PB.9375.1"; exon_number "2";
chr16	Cufflinks	exon	98074000	98074065	.	.	.	gene_id "RetlincRNA_289" transcript_id "PB.9375.1"; exon_number "3";
chr17	Cufflinks	exon	3067126	3068786	.	.	.	gene_id "RetlincRNA_290" transcript_id "PB.9377.4"; exon_number "1";
chr17	Cufflinks	exon	3069189	3070456	.	.	.	gene_id "RetlincRNA_290" transcript_id "PB.9377.4"; exon_number "2";
chr17	Cufflinks	exon	3214534	3214919	.	.	.	gene_id "RetlincRNA_291" transcript_id "PB.9382.4"; exon_number "1";
chr17	Cufflinks	exon	3215015	3216671	.	.	.	gene_id "RetlincRNA_291" transcript_id "PB.9382.4"; exon_number "2";
chr17	Cufflinks	exon	3290956	3291637	.	.	.	gene_id "RetlincRNA_292" transcript_id "PB.9384.1"; exon_number "1";
chr17	Cufflinks	exon	3291919	3294967	.	.	.	gene_id "RetlincRNA_292" transcript_id "PB.9384.1"; exon_number "2";
chr17	Cufflinks	exon	4880767	4881321	.	.	.	gene_id "RetlincRNA_293" transcript_id "PB.9387.1"; exon_number "1";
chr17	Cufflinks	exon	4904789	4904830	.	.	.	gene_id "RetlincRNA_293" transcript_id "PB.9387.1"; exon_number "2";
chr17	Cufflinks	exon	6447474	6448628	.	.	.	gene_id "RetlincRNA_294" transcript_id "PB.9403.32"; exon_number "1"; gene_name "Gm26848";
chr17	Cufflinks	exon	6448839	6449765	.	.	.	gene_id "RetlincRNA_294" transcript_id "PB.9403.32"; exon_number "2"; gene_name "Gm26848";
chr17	Cufflinks	exon	15380774	15380973	.	.	.	gene_id "RetlincRNA_295" transcript_id "PB.9512.3"; exon_number "1";
chr17	Cufflinks	exon	15382755	15385608	.	.	.	gene_id "RetlincRNA_295" transcript_id "PB.9512.3"; exon_number "2";
chr17	Cufflinks	exon	17495189	17495212	.	.	.	gene_id "RetlincRNA_296" transcript_id "PB.9528.4"; exon_number "1";
chr17	Cufflinks	exon	17521508	17523904	.	.	.	gene_id "RetlincRNA_296" transcript_id "PB.9528.4"; exon_number "2";
chr17	Cufflinks	exon	21650639	21650872	.	.	.	gene_id "RetlincRNA_297" transcript_id "PB.9543.8"; exon_number "1";
chr17	Cufflinks	exon	21651803	21651945	.	.	.	gene_id "RetlincRNA_297" transcript_id "PB.9543.8"; exon_number "2";
chr17	Cufflinks	exon	21652267	21652345	.	.	.	gene_id "RetlincRNA_297" transcript_id "PB.9543.8"; exon_number "3";
chr17	Cufflinks	exon	21656096	21657188	.	.	.	gene_id "RetlincRNA_297" transcript_id "PB.9543.8"; exon_number "4";
chr17	Cufflinks	exon	22379752	22380865	.	.	.	gene_id "RetlincRNA_298" transcript_id "PB.9556.6"; exon_number "1";
chr17	Cufflinks	exon	22380917	22382967	.	.	.	gene_id "RetlincRNA_298" transcript_id "PB.9556.6"; exon_number "2";
chr17	Cufflinks	exon	25570830	25571101	.	.	.	gene_id "RetlincRNA_299" transcript_id "PB.9625.1"; exon_number "1"; gene_name "RP24-209I7.2";
chr17	Cufflinks	exon	25573986	25575021	.	.	.	gene_id "RetlincRNA_299" transcript_id "PB.9625.1"; exon_number "2"; gene_name "RP24-209I7.2";
chr17	Cufflinks	exon	25805697	25805805	.	.	.	gene_id "RetlincRNA_300" transcript_id "PB.9630.9"; exon_number "1"; gene_name "Gm26694";
chr17	Cufflinks	exon	25806009	25807163	.	.	.	gene_id "RetlincRNA_300" transcript_id "PB.9630.9"; exon_number "2"; gene_name "Gm26694";
chr17	Cufflinks	exon	27208015	27208260	.	.	.	gene_id "RetlincRNA_301" transcript_id "PB.9662.1"; exon_number "1";
chr17	Cufflinks	exon	27209180	27212078	.	.	.	gene_id "RetlincRNA_301" transcript_id "PB.9662.1"; exon_number "2";
chr17	Cufflinks	exon	28370083	28370387	.	.	.	gene_id "RetlincRNA_302" transcript_id "PB.9687.43"; exon_number "1";
chr17	Cufflinks	exon	28370759	28371494	.	.	.	gene_id "RetlincRNA_302" transcript_id "PB.9687.43"; exon_number "2";
chr17	Cufflinks	exon	28371634	28371948	.	.	.	gene_id "RetlincRNA_302" transcript_id "PB.9687.43"; exon_number "3";
chr17	Cufflinks	exon	29238262	29242244	.	.	.	gene_id "RetlincRNA_303" transcript_id "PB.9706.1"; exon_number "1";
chr17	Cufflinks	exon	29242969	29243880	.	.	.	gene_id "RetlincRNA_303" transcript_id "PB.9706.1"; exon_number "2";
chr17	Cufflinks	exon	29734647	29735858	.	.	.	gene_id "RetlincRNA_304" transcript_id "PB.9714.27"; exon_number "1";
chr17	Cufflinks	exon	29735883	29737185	.	.	.	gene_id "RetlincRNA_304" transcript_id "PB.9714.27"; exon_number "2";
chr17	Cufflinks	exon	32113418	32115181	.	.	.	gene_id "RetlincRNA_305" transcript_id "PB.9740.1"; exon_number "1"; gene_name "Gm17276";
chr17	Cufflinks	exon	32115567	32120089	.	.	.	gene_id "RetlincRNA_305" transcript_id "PB.9740.1"; exon_number "2"; gene_name "Gm17276";
chr17	Cufflinks	exon	32947536	32947938	.	.	.	gene_id "RetlincRNA_306" transcript_id "PB.9758.1"; exon_number "1";
chr17	Cufflinks	exon	32948044	32949932	.	.	.	gene_id "RetlincRNA_306" transcript_id "PB.9758.1"; exon_number "2";
chr17	Cufflinks	exon	33908187	33908586	.	.	.	gene_id "RetlincRNA_307" transcript_id "PB.9786.4"; exon_number "1"; gene_name "RP23-222K15.23";
chr17	Cufflinks	exon	33908744	33909178	.	.	.	gene_id "RetlincRNA_307" transcript_id "PB.9786.4"; exon_number "2"; gene_name "RP23-222K15.23";
chr17	Cufflinks	exon	33981473	33981547	.	.	.	gene_id "RetlincRNA_308" transcript_id "PB.9789.2"; exon_number "1";
chr17	Cufflinks	exon	33981619	33984946	.	.	.	gene_id "RetlincRNA_308" transcript_id "PB.9789.2"; exon_number "2";
chr17	Cufflinks	exon	34950239	34950475	.	.	.	gene_id "RetlincRNA_309" transcript_id "PB.9813.2"; exon_number "1"; gene_name "RP23-349B4.7";
chr17	Cufflinks	exon	34950698	34952468	.	.	.	gene_id "RetlincRNA_309" transcript_id "PB.9813.2"; exon_number "2"; gene_name "RP23-349B4.7";
chr17	Cufflinks	exon	35147768	35148198	.	.	.	gene_id "RetlincRNA_310" transcript_id "PB.9822.74"; exon_number "1";
chr17	Cufflinks	exon	35148689	35149072	.	.	.	gene_id "RetlincRNA_310" transcript_id "PB.9822.74"; exon_number "2";
chr17	Cufflinks	exon	43149362	43151720	.	.	.	gene_id "RetlincRNA_311" transcript_id "PB.9868.2"; exon_number "1";
chr17	Cufflinks	exon	43151964	43152145	.	.	.	gene_id "RetlincRNA_311" transcript_id "PB.9868.2"; exon_number "2";
chr17	Cufflinks	exon	43153921	43154053	.	.	.	gene_id "RetlincRNA_311" transcript_id "PB.9868.2"; exon_number "3";
chr17	Cufflinks	exon	43154257	43154402	.	.	.	gene_id "RetlincRNA_311" transcript_id "PB.9868.2"; exon_number "4";
chr17	Cufflinks	exon	43156416	43156477	.	.	.	gene_id "RetlincRNA_311" transcript_id "PB.9868.2"; exon_number "5";
chr17	Cufflinks	exon	43157770	43158186	.	.	.	gene_id "RetlincRNA_311" transcript_id "PB.9868.2"; exon_number "6";
chr17	Cufflinks	exon	45730558	45731164	.	.	.	gene_id "RetlincRNA_312" transcript_id "PB.9897.1"; exon_number "1";
chr17	Cufflinks	exon	45731550	45732218	.	.	.	gene_id "RetlincRNA_312" transcript_id "PB.9897.1"; exon_number "2";
chr17	Cufflinks	exon	45734609	45734846	.	.	.	gene_id "RetlincRNA_312" transcript_id "PB.9898.1"; exon_number "1"; gene_name "F630040K05Rik";
chr17	Cufflinks	exon	45749219	45751554	.	.	.	gene_id "RetlincRNA_312" transcript_id "PB.9898.1"; exon_number "2"; gene_name "F630040K05Rik";
chr17	Cufflinks	exon	48065294	48065330	.	.	.	gene_id "RetlincRNA_313" transcript_id "PB.9955.1"; exon_number "1";
chr17	Cufflinks	exon	48067652	48069139	.	.	.	gene_id "RetlincRNA_313" transcript_id "PB.9955.1"; exon_number "2";
chr17	Cufflinks	exon	48069205	48069542	.	.	.	gene_id "RetlincRNA_313" transcript_id "PB.9955.1"; exon_number "3";
chr17	Cufflinks	exon	48849041	48850807	.	.	.	gene_id "RetlincRNA_314" transcript_id "PB.9961.1"; exon_number "1";
chr17	Cufflinks	exon	48851431	48852697	.	.	.	gene_id "RetlincRNA_314" transcript_id "PB.9961.1"; exon_number "2";
chr17	Cufflinks	exon	51851494	51857602	.	.	.	gene_id "RetlincRNA_315" transcript_id "PB.9978.1"; exon_number "1"; gene_name "RP24-490B17.1";
chr17	Cufflinks	exon	51862425	51864176	.	.	.	gene_id "RetlincRNA_315" transcript_id "PB.9978.1"; exon_number "2"; gene_name "RP24-490B17.1";
chr17	Cufflinks	exon	62603086	62603482	.	.	.	gene_id "RetlincRNA_316" transcript_id "PB.10059.5"; exon_number "1";
chr17	Cufflinks	exon	62603613	62604031	.	.	.	gene_id "RetlincRNA_316" transcript_id "PB.10059.5"; exon_number "2";
chr17	Cufflinks	exon	65556813	65557676	.	.	.	gene_id "RetlincRNA_317" transcript_id "PB.10088.3"; exon_number "1";
chr17	Cufflinks	exon	65557752	65559315	.	.	.	gene_id "RetlincRNA_317" transcript_id "PB.10088.3"; exon_number "2";
chr17	Cufflinks	exon	71608403	71609903	.	.	.	gene_id "RetlincRNA_318" transcript_id "PB.10164.1"; exon_number "1";
chr17	Cufflinks	exon	71612740	71615645	.	.	.	gene_id "RetlincRNA_318" transcript_id "PB.10164.1"; exon_number "2";
chr17	Cufflinks	exon	72913602	72915333	.	.	.	gene_id "RetlincRNA_319" transcript_id "PB.10172.1"; exon_number "1";
chr17	Cufflinks	exon	72916348	72917406	.	.	.	gene_id "RetlincRNA_319" transcript_id "PB.10172.1"; exon_number "2";
chr17	Cufflinks	exon	83698712	83701239	.	.	.	gene_id "RetlincRNA_320" transcript_id "PB.10277.1"; exon_number "1";
chr17	Cufflinks	exon	83702696	83702855	.	.	.	gene_id "RetlincRNA_320" transcript_id "PB.10277.1"; exon_number "2";
chr17	Cufflinks	exon	85465406	85465567	.	.	.	gene_id "RetlincRNA_321" transcript_id "PB.10302.1"; exon_number "1";
chr17	Cufflinks	exon	85466175	85467610	.	.	.	gene_id "RetlincRNA_321" transcript_id "PB.10302.1"; exon_number "2";
chr17	Cufflinks	exon	85465522	85466073	.	.	.	gene_id "RetlincRNA_321" transcript_id "PB.10302.3"; exon_number "1";
chr17	Cufflinks	exon	85466175	85467608	.	.	.	gene_id "RetlincRNA_321" transcript_id "PB.10302.3"; exon_number "2";
chr17	Cufflinks	exon	85489317	85489419	.	.	.	gene_id "RetlincRNA_322" transcript_id "PB.10303.1"; exon_number "1";
chr17	Cufflinks	exon	85517129	85517759	.	.	.	gene_id "RetlincRNA_322" transcript_id "PB.10303.1"; exon_number "2";
chr17	Cufflinks	exon	85489355	85489419	.	.	.	gene_id "RetlincRNA_322" transcript_id "PB.10303.2"; exon_number "1";
chr17	Cufflinks	exon	85489597	85492619	.	.	.	gene_id "RetlincRNA_322" transcript_id "PB.10303.2"; exon_number "2";
chr17	Cufflinks	exon	87275261	87275370	.	.	.	gene_id "RetlincRNA_323" transcript_id "PB.10326.8"; exon_number "1"; gene_name "RP23-10B20.2";
chr17	Cufflinks	exon	87276446	87277308	.	.	.	gene_id "RetlincRNA_323" transcript_id "PB.10326.8"; exon_number "2"; gene_name "RP23-10B20.2";
chr17	Cufflinks	exon	87277412	87277582	.	.	.	gene_id "RetlincRNA_323" transcript_id "PB.10326.8"; exon_number "3"; gene_name "RP23-10B20.2";
chr17	Cufflinks	exon	87280559	87280762	.	.	.	gene_id "RetlincRNA_323" transcript_id "PB.10326.8"; exon_number "4"; gene_name "RP23-10B20.2";
chr17	Cufflinks	exon	87281212	87282781	.	.	.	gene_id "RetlincRNA_323" transcript_id "PB.10326.8"; exon_number "5"; gene_name "RP23-10B20.2";
chr17	Cufflinks	exon	87280254	87281021	.	.	.	gene_id "RetlincRNA_323" transcript_id "PB.10326.9"; exon_number "1"; gene_name "RP23-10B20.2";
chr17	Cufflinks	exon	87281212	87282777	.	.	.	gene_id "RetlincRNA_323" transcript_id "PB.10326.9"; exon_number "2"; gene_name "RP23-10B20.2";
chr17	Cufflinks	exon	88067255	88068513	.	.	.	gene_id "RetlincRNA_324" transcript_id "PB.10337.1"; exon_number "1";
chr17	Cufflinks	exon	88094988	88095128	.	.	.	gene_id "RetlincRNA_324" transcript_id "PB.10337.1"; exon_number "2";
chr17	Cufflinks	exon	94759945	94761577	.	.	.	gene_id "RetlincRNA_325" transcript_id "PB.10375.1"; exon_number "1"; gene_name "RP24-133K9.1";
chr17	Cufflinks	exon	94818895	94818944	.	.	.	gene_id "RetlincRNA_325" transcript_id "PB.10375.1"; exon_number "2"; gene_name "RP24-133K9.1";
chr17	Cufflinks	exon	94820336	94820396	.	.	.	gene_id "RetlincRNA_325" transcript_id "PB.10375.1"; exon_number "3"; gene_name "RP24-133K9.1";
chr17	Cufflinks	exon	94834692	94834789	.	.	.	gene_id "RetlincRNA_325" transcript_id "PB.10375.1"; exon_number "4"; gene_name "RP24-133K9.1";
chr18	Cufflinks	exon	4196569	4198119	.	.	.	gene_id "RetlincRNA_326" transcript_id "PB.10383.6"; exon_number "1";
chr18	Cufflinks	exon	4319413	4319615	.	.	.	gene_id "RetlincRNA_326" transcript_id "PB.10383.6"; exon_number "2";
chr18	Cufflinks	exon	10845344	10847600	.	.	.	gene_id "RetlincRNA_327" transcript_id "PB.10444.1"; exon_number "1";
chr18	Cufflinks	exon	10855897	10855931	.	.	.	gene_id "RetlincRNA_327" transcript_id "PB.10444.1"; exon_number "2";
chr18	Cufflinks	exon	25911970	25912035	.	.	.	gene_id "RetlincRNA_328" transcript_id "PB.10543.1"; exon_number "1";
chr18	Cufflinks	exon	25951819	25954148	.	.	.	gene_id "RetlincRNA_328" transcript_id "PB.10543.1"; exon_number "2";
chr18	Cufflinks	exon	25960945	25963076	.	.	.	gene_id "RetlincRNA_329" transcript_id "PB.10544.1"; exon_number "1";
chr18	Cufflinks	exon	25999045	25999156	.	.	.	gene_id "RetlincRNA_329" transcript_id "PB.10544.1"; exon_number "2";
chr18	Cufflinks	exon	25987861	25988464	.	.	.	gene_id "RetlincRNA_329" transcript_id "PB.10544.2"; exon_number "1";
chr18	Cufflinks	exon	25990998	25992924	.	.	.	gene_id "RetlincRNA_329" transcript_id "PB.10544.2"; exon_number "2";
chr18	Cufflinks	exon	25999045	25999187	.	.	.	gene_id "RetlincRNA_329" transcript_id "PB.10544.2"; exon_number "3";
chr18	Cufflinks	exon	26535833	26535905	.	.	.	gene_id "RetlincRNA_330" transcript_id "PB.10545.1"; exon_number "1";
chr18	Cufflinks	exon	26565278	26565533	.	.	.	gene_id "RetlincRNA_330" transcript_id "PB.10545.1"; exon_number "2";
chr18	Cufflinks	exon	31927506	31927972	.	.	.	gene_id "RetlincRNA_331" transcript_id "PB.10562.1"; exon_number "1";
chr18	Cufflinks	exon	31928088	31930410	.	.	.	gene_id "RetlincRNA_331" transcript_id "PB.10562.1"; exon_number "2";
chr18	Cufflinks	exon	34553474	34554587	.	.	.	gene_id "RetlincRNA_332" transcript_id "PB.10590.2"; exon_number "1";
chr18	Cufflinks	exon	34558171	34561084	.	.	.	gene_id "RetlincRNA_332" transcript_id "PB.10590.2"; exon_number "2";
chr18	Cufflinks	exon	35915652	35915834	.	.	.	gene_id "RetlincRNA_333" transcript_id "PB.10621.2"; exon_number "1";
chr18	Cufflinks	exon	35916324	35918521	.	.	.	gene_id "RetlincRNA_333" transcript_id "PB.10621.2"; exon_number "2";
chr18	Cufflinks	exon	42398384	42398468	.	.	.	gene_id "RetlincRNA_334" transcript_id "PB.10720.6"; exon_number "1";
chr18	Cufflinks	exon	42432577	42433760	.	.	.	gene_id "RetlincRNA_334" transcript_id "PB.10720.6"; exon_number "2";
chr18	Cufflinks	exon	42447197	42447458	.	.	.	gene_id "RetlincRNA_334" transcript_id "PB.10720.6"; exon_number "3";
chr18	Cufflinks	exon	42449701	42450477	.	.	.	gene_id "RetlincRNA_334" transcript_id "PB.10720.6"; exon_number "4";
chr18	Cufflinks	exon	42398428	42398468	.	.	.	gene_id "RetlincRNA_334" transcript_id "PB.10720.8"; exon_number "1";
chr18	Cufflinks	exon	42426386	42426501	.	.	.	gene_id "RetlincRNA_334" transcript_id "PB.10720.8"; exon_number "2";
chr18	Cufflinks	exon	42432577	42436437	.	.	.	gene_id "RetlincRNA_334" transcript_id "PB.10720.8"; exon_number "3";
chr18	Cufflinks	exon	47155856	47157282	.	.	.	gene_id "RetlincRNA_335" transcript_id "PB.10765.1"; exon_number "1";
chr18	Cufflinks	exon	47157390	47158068	.	.	.	gene_id "RetlincRNA_335" transcript_id "PB.10765.1"; exon_number "2";
chr18	Cufflinks	exon	55539764	55539907	.	.	.	gene_id "RetlincRNA_336" transcript_id "PB.10822.2"; exon_number "1";
chr18	Cufflinks	exon	55578682	55578824	.	.	.	gene_id "RetlincRNA_336" transcript_id "PB.10822.2"; exon_number "2";
chr18	Cufflinks	exon	55616676	55616755	.	.	.	gene_id "RetlincRNA_336" transcript_id "PB.10822.2"; exon_number "3";
chr18	Cufflinks	exon	55622258	55624446	.	.	.	gene_id "RetlincRNA_336" transcript_id "PB.10822.2"; exon_number "4";
chr18	Cufflinks	exon	65549024	65549349	.	.	.	gene_id "RetlincRNA_337" transcript_id "PB.10921.1"; exon_number "1";
chr18	Cufflinks	exon	65551262	65552367	.	.	.	gene_id "RetlincRNA_337" transcript_id "PB.10921.1"; exon_number "2";
chr18	Cufflinks	exon	65579107	65579866	.	.	.	gene_id "RetlincRNA_337" transcript_id "PB.10921.1"; exon_number "3";
chr18	Cufflinks	exon	67761715	67766203	.	.	.	gene_id "RetlincRNA_338" transcript_id "PB.10954.1"; exon_number "1";
chr18	Cufflinks	exon	67770837	67773368	.	.	.	gene_id "RetlincRNA_338" transcript_id "PB.10954.1"; exon_number "2";
chr18	Cufflinks	exon	73123061	73123366	.	.	.	gene_id "RetlincRNA_339" transcript_id "PB.11002.1"; exon_number "1";
chr18	Cufflinks	exon	73124653	73126951	.	.	.	gene_id "RetlincRNA_339" transcript_id "PB.11002.1"; exon_number "2";
chr18	Cufflinks	exon	77060494	77060754	.	.	.	gene_id "RetlincRNA_340" transcript_id "PB.11044.1"; exon_number "1";
chr18	Cufflinks	exon	77060849	77063578	.	.	.	gene_id "RetlincRNA_340" transcript_id "PB.11044.1"; exon_number "2";
chr18	Cufflinks	exon	77728374	77730478	.	.	.	gene_id "RetlincRNA_341" transcript_id "PB.11058.2"; exon_number "1"; gene_name "A330094K24Rik";
chr18	Cufflinks	exon	77732000	77732301	.	.	.	gene_id "RetlincRNA_341" transcript_id "PB.11058.2"; exon_number "2"; gene_name "A330094K24Rik";
chr18	Cufflinks	exon	77728520	77730478	.	.	.	gene_id "RetlincRNA_341" transcript_id "PB.11058.3"; exon_number "1"; gene_name "A330094K24Rik";
chr18	Cufflinks	exon	77732454	77732736	.	.	.	gene_id "RetlincRNA_341" transcript_id "PB.11058.3"; exon_number "2"; gene_name "A330094K24Rik";
chr18	Cufflinks	exon	77729500	77730478	.	.	.	gene_id "RetlincRNA_341" transcript_id "PB.11058.6"; exon_number "1"; gene_name "A330094K24Rik";
chr18	Cufflinks	exon	77732804	77732950	.	.	.	gene_id "RetlincRNA_341" transcript_id "PB.11058.6"; exon_number "2"; gene_name "A330094K24Rik";
chr18	Cufflinks	exon	83011910	83012022	.	.	.	gene_id "RetlincRNA_342" transcript_id "PB.11106.1"; exon_number "1";
chr18	Cufflinks	exon	83012957	83015523	.	.	.	gene_id "RetlincRNA_342" transcript_id "PB.11106.1"; exon_number "2";
chr19	Cufflinks	exon	4252714	4254175	.	.	.	gene_id "RetlincRNA_343" transcript_id "PB.11179.1"; exon_number "1";
chr19	Cufflinks	exon	4257337	4257654	.	.	.	gene_id "RetlincRNA_343" transcript_id "PB.11179.1"; exon_number "2";
chr19	Cufflinks	exon	5800541	5801379	.	.	.	gene_id "RetlincRNA_344" transcript_id "PB.11213.21"; exon_number "1"; gene_name "RP24-458F14.4";
chr19	Cufflinks	exon	5801833	5802671	.	.	.	gene_id "RetlincRNA_344" transcript_id "PB.11213.21"; exon_number "2"; gene_name "RP24-458F14.4";
chr19	Cufflinks	exon	8469734	8474968	.	.	.	gene_id "RetlincRNA_345" transcript_id "PB.11278.2"; exon_number "1";
chr19	Cufflinks	exon	8477283	8477391	.	.	.	gene_id "RetlincRNA_345" transcript_id "PB.11278.2"; exon_number "2";
chr19	Cufflinks	exon	8478954	8479056	.	.	.	gene_id "RetlincRNA_345" transcript_id "PB.11278.2"; exon_number "3";
chr19	Cufflinks	exon	8478619	8479175	.	.	.	gene_id "RetlincRNA_345" transcript_id "PB.11278.3"; exon_number "1";
chr19	Cufflinks	exon	8491181	8494077	.	.	.	gene_id "RetlincRNA_345" transcript_id "PB.11278.3"; exon_number "2";
chr19	Cufflinks	exon	9899679	9900020	.	.	.	gene_id "RetlincRNA_346" transcript_id "PB.11304.1"; exon_number "1";
chr19	Cufflinks	exon	9900868	9901077	.	.	.	gene_id "RetlincRNA_346" transcript_id "PB.11304.1"; exon_number "2";
chr19	Cufflinks	exon	9902517	9902657	.	.	.	gene_id "RetlincRNA_346" transcript_id "PB.11304.1"; exon_number "3";
chr19	Cufflinks	exon	15803003	15803119	.	.	.	gene_id "RetlincRNA_347" transcript_id "PB.11342.1"; exon_number "1";
chr19	Cufflinks	exon	15804033	15805989	.	.	.	gene_id "RetlincRNA_347" transcript_id "PB.11342.1"; exon_number "2";
chr19	Cufflinks	exon	20000514	20006274	.	.	.	gene_id "RetlincRNA_348" transcript_id "PB.11379.1"; exon_number "1";
chr19	Cufflinks	exon	20009821	20010138	.	.	.	gene_id "RetlincRNA_348" transcript_id "PB.11379.1"; exon_number "2";
chr19	Cufflinks	exon	20113278	20117568	.	.	.	gene_id "RetlincRNA_349" transcript_id "PB.11381.1"; exon_number "1";
chr19	Cufflinks	exon	20119721	20119912	.	.	.	gene_id "RetlincRNA_349" transcript_id "PB.11381.1"; exon_number "2";
chr19	Cufflinks	exon	20123492	20123606	.	.	.	gene_id "RetlincRNA_349" transcript_id "PB.11381.1"; exon_number "3";
chr19	Cufflinks	exon	20123793	20123912	.	.	.	gene_id "RetlincRNA_349" transcript_id "PB.11381.1"; exon_number "4";
chr19	Cufflinks	exon	20114729	20117509	.	.	.	gene_id "RetlincRNA_349" transcript_id "PB.11381.4"; exon_number "1";
chr19	Cufflinks	exon	20119804	20119912	.	.	.	gene_id "RetlincRNA_349" transcript_id "PB.11381.4"; exon_number "2";
chr19	Cufflinks	exon	20123492	20123606	.	.	.	gene_id "RetlincRNA_349" transcript_id "PB.11381.4"; exon_number "3";
chr19	Cufflinks	exon	20123738	20123885	.	.	.	gene_id "RetlincRNA_349" transcript_id "PB.11381.4"; exon_number "4";
chr19	Cufflinks	exon	20117374	20119912	.	.	.	gene_id "RetlincRNA_349" transcript_id "PB.11381.6"; exon_number "1";
chr19	Cufflinks	exon	20123492	20123854	.	.	.	gene_id "RetlincRNA_349" transcript_id "PB.11381.6"; exon_number "2";
chr19	Cufflinks	exon	29181087	29183850	.	.	.	gene_id "RetlincRNA_350" transcript_id "PB.11458.1"; exon_number "1";
chr19	Cufflinks	exon	29188391	29193207	.	.	.	gene_id "RetlincRNA_350" transcript_id "PB.11458.1"; exon_number "2";
chr19	Cufflinks	exon	29519326	29520969	.	.	.	gene_id "RetlincRNA_351" transcript_id "PB.11466.1"; exon_number "1"; gene_name "A930007I19Rik";
chr19	Cufflinks	exon	29521063	29522147	.	.	.	gene_id "RetlincRNA_351" transcript_id "PB.11466.1"; exon_number "2"; gene_name "A930007I19Rik";
chr19	Cufflinks	exon	29519718	29520969	.	.	.	gene_id "RetlincRNA_351" transcript_id "PB.11466.2"; exon_number "1"; gene_name "A930007I19Rik";
chr19	Cufflinks	exon	29522084	29522198	.	.	.	gene_id "RetlincRNA_351" transcript_id "PB.11466.2"; exon_number "2"; gene_name "A930007I19Rik";
chr19	Cufflinks	exon	35835227	35836613	.	.	.	gene_id "RetlincRNA_352" transcript_id "PB.11544.1"; exon_number "1"; gene_name "RP23-167K23.1";
chr19	Cufflinks	exon	35841274	35841329	.	.	.	gene_id "RetlincRNA_352" transcript_id "PB.11544.1"; exon_number "2"; gene_name "RP23-167K23.1";
chr19	Cufflinks	exon	35923487	35923547	.	.	.	gene_id "RetlincRNA_352" transcript_id "PB.11544.1"; exon_number "3"; gene_name "RP23-167K23.1";
chr19	Cufflinks	exon	35924370	35924502	.	.	.	gene_id "RetlincRNA_352" transcript_id "PB.11544.1"; exon_number "4"; gene_name "RP23-167K23.1";
chr19	Cufflinks	exon	35912023	35916685	.	.	.	gene_id "RetlincRNA_352" transcript_id "PB.11543.3"; exon_number "1"; gene_name "RP23-167K23.1";
chr19	Cufflinks	exon	35918305	35919644	.	.	.	gene_id "RetlincRNA_352" transcript_id "PB.11543.3"; exon_number "2"; gene_name "RP23-167K23.1";
chr19	Cufflinks	exon	35918256	35923547	.	.	.	gene_id "RetlincRNA_352" transcript_id "PB.11544.3"; exon_number "1"; gene_name "RP23-167K23.1";
chr19	Cufflinks	exon	35924370	35924569	.	.	.	gene_id "RetlincRNA_352" transcript_id "PB.11544.3"; exon_number "2"; gene_name "RP23-167K23.1";
chr19	Cufflinks	exon	37356112	37357367	.	.	.	gene_id "RetlincRNA_353" transcript_id "PB.11571.1"; exon_number "1";
chr19	Cufflinks	exon	37374423	37374508	.	.	.	gene_id "RetlincRNA_353" transcript_id "PB.11571.1"; exon_number "2";
chr19	Cufflinks	exon	37695797	37696863	.	.	.	gene_id "RetlincRNA_354" transcript_id "PB.11575.2"; exon_number "1";
chr19	Cufflinks	exon	37697160	37697684	.	.	.	gene_id "RetlincRNA_354" transcript_id "PB.11575.2"; exon_number "2";
chr19	Cufflinks	exon	41746872	41747204	.	.	.	gene_id "RetlincRNA_355" transcript_id "PB.11619.1"; exon_number "1";
chr19	Cufflinks	exon	41747545	41747754	.	.	.	gene_id "RetlincRNA_355" transcript_id "PB.11619.1"; exon_number "2";
chr19	Cufflinks	exon	41748452	41748571	.	.	.	gene_id "RetlincRNA_355" transcript_id "PB.11619.1"; exon_number "3";
chr19	Cufflinks	exon	41749131	41750793	.	.	.	gene_id "RetlincRNA_355" transcript_id "PB.11619.1"; exon_number "4";
chr19	Cufflinks	exon	52923275	52923500	.	.	.	gene_id "RetlincRNA_356" transcript_id "PB.11749.1"; exon_number "1";
chr19	Cufflinks	exon	52925573	52926930	.	.	.	gene_id "RetlincRNA_356" transcript_id "PB.11749.1"; exon_number "2";
chr19	Cufflinks	exon	55630665	55630840	.	.	.	gene_id "RetlincRNA_357" transcript_id "PB.11768.1"; exon_number "1";
chr19	Cufflinks	exon	55634695	55636085	.	.	.	gene_id "RetlincRNA_357" transcript_id "PB.11768.1"; exon_number "2";
chr19	Cufflinks	exon	60135478	60139214	.	.	.	gene_id "RetlincRNA_358" transcript_id "PB.11812.1"; exon_number "1";
chr19	Cufflinks	exon	60140344	60140489	.	.	.	gene_id "RetlincRNA_358" transcript_id "PB.11812.1"; exon_number "2";
chr19	Cufflinks	exon	60141198	60141379	.	.	.	gene_id "RetlincRNA_358" transcript_id "PB.11812.1"; exon_number "3";
chr19	Cufflinks	exon	60144689	60144835	.	.	.	gene_id "RetlincRNA_359" transcript_id "PB.11813.1"; exon_number "1"; gene_name "E330013P04Rik";
chr19	Cufflinks	exon	60151529	60151598	.	.	.	gene_id "RetlincRNA_359" transcript_id "PB.11813.1"; exon_number "2"; gene_name "E330013P04Rik";
chr19	Cufflinks	exon	60152710	60152844	.	.	.	gene_id "RetlincRNA_359" transcript_id "PB.11813.1"; exon_number "3"; gene_name "E330013P04Rik";
chr19	Cufflinks	exon	60160108	60160280	.	.	.	gene_id "RetlincRNA_359" transcript_id "PB.11813.1"; exon_number "4"; gene_name "E330013P04Rik";
chr19	Cufflinks	exon	60161061	60162589	.	.	.	gene_id "RetlincRNA_359" transcript_id "PB.11813.1"; exon_number "5"; gene_name "E330013P04Rik";
chr19	Cufflinks	exon	60150655	60151523	.	.	.	gene_id "RetlincRNA_359" transcript_id "PB.11813.2"; exon_number "1"; gene_name "E330013P04Rik";
chr19	Cufflinks	exon	60152061	60154354	.	.	.	gene_id "RetlincRNA_359" transcript_id "PB.11813.2"; exon_number "2"; gene_name "E330013P04Rik";
chr2	Cufflinks	exon	13018876	13018931	.	.	.	gene_id "RetlincRNA_360" transcript_id "PB.11918.1"; exon_number "1";
chr2	Cufflinks	exon	13019311	13022366	.	.	.	gene_id "RetlincRNA_360" transcript_id "PB.11918.1"; exon_number "2";
chr2	Cufflinks	exon	19344853	19345119	.	.	.	gene_id "RetlincRNA_361" transcript_id "PB.11961.1"; exon_number "1"; gene_name "RP23-34E4.1";
chr2	Cufflinks	exon	19347565	19347687	.	.	.	gene_id "RetlincRNA_361" transcript_id "PB.11961.1"; exon_number "2"; gene_name "RP23-34E4.1";
chr2	Cufflinks	exon	19348514	19348611	.	.	.	gene_id "RetlincRNA_361" transcript_id "PB.11961.1"; exon_number "3"; gene_name "RP23-34E4.1";
chr2	Cufflinks	exon	19349237	19349297	.	.	.	gene_id "RetlincRNA_361" transcript_id "PB.11961.1"; exon_number "4"; gene_name "RP23-34E4.1";
chr2	Cufflinks	exon	19350938	19352245	.	.	.	gene_id "RetlincRNA_361" transcript_id "PB.11961.1"; exon_number "5"; gene_name "RP23-34E4.1";
chr2	Cufflinks	exon	19344855	19345119	.	.	.	gene_id "RetlincRNA_361" transcript_id "PB.11961.2"; exon_number "1"; gene_name "RP23-34E4.1";
chr2	Cufflinks	exon	19347565	19347687	.	.	.	gene_id "RetlincRNA_361" transcript_id "PB.11961.2"; exon_number "2"; gene_name "RP23-34E4.1";
chr2	Cufflinks	exon	19348514	19348611	.	.	.	gene_id "RetlincRNA_361" transcript_id "PB.11961.2"; exon_number "3"; gene_name "RP23-34E4.1";
chr2	Cufflinks	exon	19350938	19352248	.	.	.	gene_id "RetlincRNA_361" transcript_id "PB.11961.2"; exon_number "4"; gene_name "RP23-34E4.1";
chr2	Cufflinks	exon	19413823	19415833	.	.	.	gene_id "RetlincRNA_362" transcript_id "PB.11963.1"; exon_number "1";
chr2	Cufflinks	exon	19415937	19416105	.	.	.	gene_id "RetlincRNA_362" transcript_id "PB.11963.1"; exon_number "2";
chr2	Cufflinks	exon	25553666	25555145	.	.	.	gene_id "RetlincRNA_363" transcript_id "PB.12033.11"; exon_number "1";
chr2	Cufflinks	exon	25557455	25557684	.	.	.	gene_id "RetlincRNA_363" transcript_id "PB.12033.11"; exon_number "2";
chr2	Cufflinks	exon	26308139	26310326	.	.	.	gene_id "RetlincRNA_364" transcript_id "PB.12053.1"; exon_number "1";
chr2	Cufflinks	exon	26312586	26313899	.	.	.	gene_id "RetlincRNA_364" transcript_id "PB.12053.1"; exon_number "2";
chr2	Cufflinks	exon	27540440	27540565	.	.	.	gene_id "RetlincRNA_365" transcript_id "PB.12082.2"; exon_number "1"; gene_name "RP23-328F3.3";
chr2	Cufflinks	exon	27542729	27546086	.	.	.	gene_id "RetlincRNA_365" transcript_id "PB.12082.2"; exon_number "2"; gene_name "RP23-328F3.3";
chr2	Cufflinks	exon	29188789	29189779	.	.	.	gene_id "RetlincRNA_366" transcript_id "PB.12101.1"; exon_number "1";
chr2	Cufflinks	exon	29192424	29194225	.	.	.	gene_id "RetlincRNA_366" transcript_id "PB.12101.1"; exon_number "2";
chr2	Cufflinks	exon	29568944	29571064	.	.	.	gene_id "RetlincRNA_367" transcript_id "PB.12105.1"; exon_number "1";
chr2	Cufflinks	exon	29581250	29581302	.	.	.	gene_id "RetlincRNA_367" transcript_id "PB.12105.1"; exon_number "2";
chr2	Cufflinks	exon	29583176	29583335	.	.	.	gene_id "RetlincRNA_367" transcript_id "PB.12105.1"; exon_number "3";
chr2	Cufflinks	exon	29590452	29590869	.	.	.	gene_id "RetlincRNA_367" transcript_id "PB.12105.1"; exon_number "4";
chr2	Cufflinks	exon	30205858	30205991	.	.	.	gene_id "RetlincRNA_368" transcript_id "PB.12123.1"; exon_number "1";
chr2	Cufflinks	exon	30207850	30210149	.	.	.	gene_id "RetlincRNA_368" transcript_id "PB.12123.1"; exon_number "2";
chr2	Cufflinks	exon	30205890	30205991	.	.	.	gene_id "RetlincRNA_368" transcript_id "PB.12123.2"; exon_number "1";
chr2	Cufflinks	exon	30217853	30219347	.	.	.	gene_id "RetlincRNA_368" transcript_id "PB.12123.2"; exon_number "2";
chr2	Cufflinks	exon	35103842	35106076	.	.	.	gene_id "RetlincRNA_369" transcript_id "PB.12202.1"; exon_number "1";
chr2	Cufflinks	exon	35108881	35109393	.	.	.	gene_id "RetlincRNA_369" transcript_id "PB.12202.1"; exon_number "2";
chr2	Cufflinks	exon	39414361	39417242	.	.	.	gene_id "RetlincRNA_370" transcript_id "PB.12250.1"; exon_number "1";
chr2	Cufflinks	exon	39419126	39419151	.	.	.	gene_id "RetlincRNA_370" transcript_id "PB.12250.1"; exon_number "2";
chr2	Cufflinks	exon	50958409	50958571	.	.	.	gene_id "RetlincRNA_371" transcript_id "PB.12287.1"; exon_number "1";
chr2	Cufflinks	exon	50975573	50975634	.	.	.	gene_id "RetlincRNA_371" transcript_id "PB.12287.1"; exon_number "2";
chr2	Cufflinks	exon	50976793	50976849	.	.	.	gene_id "RetlincRNA_371" transcript_id "PB.12287.1"; exon_number "3";
chr2	Cufflinks	exon	50988048	50988073	.	.	.	gene_id "RetlincRNA_371" transcript_id "PB.12287.1"; exon_number "4";
chr2	Cufflinks	exon	51006788	51006817	.	.	.	gene_id "RetlincRNA_371" transcript_id "PB.12287.1"; exon_number "5";
chr2	Cufflinks	exon	51020619	51020659	.	.	.	gene_id "RetlincRNA_371" transcript_id "PB.12287.1"; exon_number "6";
chr2	Cufflinks	exon	51042413	51042469	.	.	.	gene_id "RetlincRNA_371" transcript_id "PB.12287.1"; exon_number "7";
chr2	Cufflinks	exon	51043813	51045938	.	.	.	gene_id "RetlincRNA_371" transcript_id "PB.12287.1"; exon_number "8";
chr2	Cufflinks	exon	54421483	54422779	.	.	.	gene_id "RetlincRNA_372" transcript_id "PB.12325.1"; exon_number "1";
chr2	Cufflinks	exon	54428109	54428365	.	.	.	gene_id "RetlincRNA_372" transcript_id "PB.12325.1"; exon_number "2";
chr2	Cufflinks	exon	54431176	54431317	.	.	.	gene_id "RetlincRNA_372" transcript_id "PB.12325.1"; exon_number "3";
chr2	Cufflinks	exon	54435955	54436167	.	.	.	gene_id "RetlincRNA_372" transcript_id "PB.12325.1"; exon_number "4";
chr2	Cufflinks	exon	72529606	72529806	.	.	.	gene_id "RetlincRNA_373" transcript_id "PB.12472.1"; exon_number "1";
chr2	Cufflinks	exon	72529946	72531919	.	.	.	gene_id "RetlincRNA_373" transcript_id "PB.12472.1"; exon_number "2";
chr2	Cufflinks	exon	78923494	78926045	.	.	.	gene_id "RetlincRNA_374" transcript_id "PB.12536.19"; exon_number "1";
chr2	Cufflinks	exon	78926131	78928786	.	.	.	gene_id "RetlincRNA_374" transcript_id "PB.12536.19"; exon_number "2";
chr2	Cufflinks	exon	83678762	83678871	.	.	.	gene_id "RetlincRNA_375" transcript_id "PB.12573.1"; exon_number "1";
chr2	Cufflinks	exon	83680676	83682247	.	.	.	gene_id "RetlincRNA_375" transcript_id "PB.12573.1"; exon_number "2";
chr2	Cufflinks	exon	90873393	90874085	.	.	.	gene_id "RetlincRNA_376" transcript_id "PB.12617.14"; exon_number "1";
chr2	Cufflinks	exon	90879021	90880307	.	.	.	gene_id "RetlincRNA_376" transcript_id "PB.12617.14"; exon_number "2";
chr2	Cufflinks	exon	90877773	90879497	.	.	.	gene_id "RetlincRNA_376" transcript_id "PB.12617.16"; exon_number "1";
chr2	Cufflinks	exon	90879864	90880307	.	.	.	gene_id "RetlincRNA_376" transcript_id "PB.12617.16"; exon_number "2";
chr2	Cufflinks	exon	91020740	91021204	.	.	.	gene_id "RetlincRNA_377" transcript_id "PB.12621.1"; exon_number "1";
chr2	Cufflinks	exon	91022363	91026167	.	.	.	gene_id "RetlincRNA_377" transcript_id "PB.12621.1"; exon_number "2";
chr2	Cufflinks	exon	91070425	91071528	.	.	.	gene_id "RetlincRNA_690" transcript_id "PB.12625.1"; exon_number "1";
chr2	Cufflinks	exon	91071885	91073161	.	.	.	gene_id "RetlincRNA_690" transcript_id "PB.12625.1"; exon_number "2";
chr2	Cufflinks	exon	91251556	91254087	.	.	.	gene_id "RetlincRNA_378" transcript_id "PB.12630.9"; exon_number "1"; gene_name "Gm17281";
chr2	Cufflinks	exon	91255752	91255949	.	.	.	gene_id "RetlincRNA_378" transcript_id "PB.12630.9"; exon_number "2"; gene_name "Gm17281";
chr2	Cufflinks	exon	94242057	94242967	.	.	.	gene_id "RetlincRNA_379" transcript_id "PB.12673.1"; exon_number "1"; gene_name "RP23-201G13.1";
chr2	Cufflinks	exon	94245903	94246845	.	.	.	gene_id "RetlincRNA_379" transcript_id "PB.12673.1"; exon_number "2"; gene_name "RP23-201G13.1";
chr2	Cufflinks	exon	103338450	103340550	.	.	.	gene_id "RetlincRNA_380" transcript_id "PB.12733.1"; exon_number "1"; gene_name "RP23-328F9.2";
chr2	Cufflinks	exon	103341900	103342030	.	.	.	gene_id "RetlincRNA_380" transcript_id "PB.12733.1"; exon_number "2"; gene_name "RP23-328F9.2";
chr2	Cufflinks	exon	103372617	103372724	.	.	.	gene_id "RetlincRNA_380" transcript_id "PB.12733.1"; exon_number "3"; gene_name "RP23-328F9.2";
chr2	Cufflinks	exon	104559148	104559475	.	.	.	gene_id "RetlincRNA_381" transcript_id "PB.12755.1"; exon_number "1"; gene_name "Platr14";
chr2	Cufflinks	exon	104559724	104559975	.	.	.	gene_id "RetlincRNA_381" transcript_id "PB.12755.1"; exon_number "2"; gene_name "Platr14";
chr2	Cufflinks	exon	104567861	104568490	.	.	.	gene_id "RetlincRNA_381" transcript_id "PB.12755.1"; exon_number "3"; gene_name "Platr14";
chr2	Cufflinks	exon	104568651	104568941	.	.	.	gene_id "RetlincRNA_381" transcript_id "PB.12755.1"; exon_number "4"; gene_name "Platr14";
chr2	Cufflinks	exon	105616773	105617631	.	.	.	gene_id "RetlincRNA_382" transcript_id "PB.12771.4"; exon_number "1"; gene_name "Pax6os1";
chr2	Cufflinks	exon	105618523	105619233	.	.	.	gene_id "RetlincRNA_382" transcript_id "PB.12771.4"; exon_number "2"; gene_name "Pax6os1";
chr2	Cufflinks	exon	105657857	105658668	.	.	.	gene_id "RetlincRNA_382" transcript_id "PB.12771.5"; exon_number "1"; gene_name "Paupar";
chr2	Cufflinks	exon	105664120	105665347	.	.	.	gene_id "RetlincRNA_382" transcript_id "PB.12771.5"; exon_number "2"; gene_name "Paupar";
chr2	Cufflinks	exon	106642941	106643150	.	.	.	gene_id "RetlincRNA_383" transcript_id "PB.12783.1"; exon_number "1"; gene_name "RP23-300H23.1";
chr2	Cufflinks	exon	106643701	106643875	.	.	.	gene_id "RetlincRNA_383" transcript_id "PB.12783.1"; exon_number "2"; gene_name "RP23-300H23.1";
chr2	Cufflinks	exon	106647875	106648061	.	.	.	gene_id "RetlincRNA_383" transcript_id "PB.12783.1"; exon_number "3"; gene_name "RP23-300H23.1";
chr2	Cufflinks	exon	106650294	106650358	.	.	.	gene_id "RetlincRNA_383" transcript_id "PB.12783.1"; exon_number "4"; gene_name "RP23-300H23.1";
chr2	Cufflinks	exon	114013732	114013897	.	.	.	gene_id "RetlincRNA_384" transcript_id "PB.12831.2"; exon_number "1"; gene_name "RP23-230H3.2";
chr2	Cufflinks	exon	114013999	114014110	.	.	.	gene_id "RetlincRNA_384" transcript_id "PB.12831.2"; exon_number "2"; gene_name "RP23-230H3.2";
chr2	Cufflinks	exon	114016992	114017033	.	.	.	gene_id "RetlincRNA_384" transcript_id "PB.12831.2"; exon_number "3"; gene_name "RP23-230H3.2";
chr2	Cufflinks	exon	114020182	114020208	.	.	.	gene_id "RetlincRNA_384" transcript_id "PB.12831.2"; exon_number "4"; gene_name "RP23-230H3.2";
chr2	Cufflinks	exon	114023229	114023277	.	.	.	gene_id "RetlincRNA_384" transcript_id "PB.12831.2"; exon_number "5"; gene_name "RP23-230H3.2";
chr2	Cufflinks	exon	114041404	114043071	.	.	.	gene_id "RetlincRNA_384" transcript_id "PB.12831.2"; exon_number "6"; gene_name "RP23-230H3.2";
chr2	Cufflinks	exon	114013804	114013897	.	.	.	gene_id "RetlincRNA_384" transcript_id "PB.12831.1"; exon_number "1"; gene_name "RP23-230H3.7";
chr2	Cufflinks	exon	114016992	114020914	.	.	.	gene_id "RetlincRNA_384" transcript_id "PB.12831.1"; exon_number "2"; gene_name "RP23-230H3.7";
chr2	Cufflinks	exon	118560444	118562827	.	.	.	gene_id "RetlincRNA_385" transcript_id "PB.12861.4"; exon_number "1";
chr2	Cufflinks	exon	118562959	118565070	.	.	.	gene_id "RetlincRNA_385" transcript_id "PB.12861.4"; exon_number "2";
chr2	Cufflinks	exon	119107088	119107905	.	.	.	gene_id "RetlincRNA_386" transcript_id "PB.12870.24"; exon_number "1";
chr2	Cufflinks	exon	119108367	119109615	.	.	.	gene_id "RetlincRNA_386" transcript_id "PB.12870.24"; exon_number "2";
chr2	Cufflinks	exon	119594331	119594434	.	.	.	gene_id "RetlincRNA_387" transcript_id "PB.12880.18"; exon_number "1"; gene_name "RP23-22A15.2";
chr2	Cufflinks	exon	119596259	119596511	.	.	.	gene_id "RetlincRNA_387" transcript_id "PB.12880.18"; exon_number "2"; gene_name "RP23-22A15.2";
chr2	Cufflinks	exon	119599588	119607485	.	.	.	gene_id "RetlincRNA_387" transcript_id "PB.12880.18"; exon_number "3"; gene_name "RP23-22A15.2";
chr2	Cufflinks	exon	119594333	119594434	.	.	.	gene_id "RetlincRNA_387" transcript_id "PB.12880.29"; exon_number "1"; gene_name "RP23-22A15.2";
chr2	Cufflinks	exon	119596259	119596511	.	.	.	gene_id "RetlincRNA_387" transcript_id "PB.12880.29"; exon_number "2"; gene_name "RP23-22A15.2";
chr2	Cufflinks	exon	119599588	119603861	.	.	.	gene_id "RetlincRNA_387" transcript_id "PB.12880.29"; exon_number "3"; gene_name "RP23-22A15.2";
chr2	Cufflinks	exon	119606852	119607483	.	.	.	gene_id "RetlincRNA_387" transcript_id "PB.12880.29"; exon_number "4"; gene_name "RP23-22A15.2";
chr2	Cufflinks	exon	119594333	119594594	.	.	.	gene_id "RetlincRNA_387" transcript_id "PB.12880.28"; exon_number "1"; gene_name "RP23-22A15.2";
chr2	Cufflinks	exon	119596259	119596511	.	.	.	gene_id "RetlincRNA_387" transcript_id "PB.12880.28"; exon_number "2"; gene_name "RP23-22A15.2";
chr2	Cufflinks	exon	119599588	119602920	.	.	.	gene_id "RetlincRNA_387" transcript_id "PB.12880.28"; exon_number "3"; gene_name "RP23-22A15.2";
chr2	Cufflinks	exon	119594388	119594434	.	.	.	gene_id "RetlincRNA_387" transcript_id "PB.12880.30"; exon_number "1"; gene_name "RP23-22A15.2";
chr2	Cufflinks	exon	119596259	119596342	.	.	.	gene_id "RetlincRNA_387" transcript_id "PB.12880.30"; exon_number "2"; gene_name "RP23-22A15.2";
chr2	Cufflinks	exon	119599588	119599862	.	.	.	gene_id "RetlincRNA_387" transcript_id "PB.12880.30"; exon_number "3"; gene_name "RP23-22A15.2";
chr2	Cufflinks	exon	119604872	119607489	.	.	.	gene_id "RetlincRNA_387" transcript_id "PB.12880.30"; exon_number "4"; gene_name "RP23-22A15.2";
chr2	Cufflinks	exon	126690261	126692026	.	.	.	gene_id "RetlincRNA_388" transcript_id "PB.12967.1"; exon_number "1";
chr2	Cufflinks	exon	126692099	126693912	.	.	.	gene_id "RetlincRNA_388" transcript_id "PB.12967.1"; exon_number "2";
chr2	Cufflinks	exon	131842380	131845853	.	.	.	gene_id "RetlincRNA_389" transcript_id "PB.13067.1"; exon_number "1"; gene_name "RP23-401J24.3";
chr2	Cufflinks	exon	131847572	131847673	.	.	.	gene_id "RetlincRNA_389" transcript_id "PB.13067.1"; exon_number "2"; gene_name "RP23-401J24.3";
chr2	Cufflinks	exon	144409522	144409641	.	.	.	gene_id "RetlincRNA_390" transcript_id "PB.13177.2"; exon_number "1";
chr2	Cufflinks	exon	144411602	144414128	.	.	.	gene_id "RetlincRNA_390" transcript_id "PB.13177.2"; exon_number "2";
chr2	Cufflinks	exon	144784605	144784657	.	.	.	gene_id "RetlincRNA_391" transcript_id "PB.13183.1"; exon_number "1";
chr2	Cufflinks	exon	144799778	144802708	.	.	.	gene_id "RetlincRNA_391" transcript_id "PB.13183.1"; exon_number "2";
chr2	Cufflinks	exon	146993375	146993409	.	.	.	gene_id "RetlincRNA_392" transcript_id "PB.13202.1"; exon_number "1";
chr2	Cufflinks	exon	147009015	147011375	.	.	.	gene_id "RetlincRNA_392" transcript_id "PB.13202.1"; exon_number "2";
chr2	Cufflinks	exon	148869860	148870276	.	.	.	gene_id "RetlincRNA_393" transcript_id "PB.13207.1"; exon_number "1";
chr2	Cufflinks	exon	148870391	148871558	.	.	.	gene_id "RetlincRNA_393" transcript_id "PB.13207.1"; exon_number "2";
chr2	Cufflinks	exon	152072871	152075855	.	.	.	gene_id "RetlincRNA_394" transcript_id "PB.13247.1"; exon_number "1"; gene_name "RP23-214I20.5";
chr2	Cufflinks	exon	152076633	152076869	.	.	.	gene_id "RetlincRNA_394" transcript_id "PB.13247.1"; exon_number "2"; gene_name "RP23-214I20.5";
chr2	Cufflinks	exon	152081225	152081412	.	.	.	gene_id "RetlincRNA_394" transcript_id "PB.13247.1"; exon_number "3"; gene_name "RP23-214I20.5";
chr2	Cufflinks	exon	153341493	153342864	.	.	.	gene_id "RetlincRNA_395" transcript_id "PB.13282.1"; exon_number "1"; gene_name "RP23-192G18.7";
chr2	Cufflinks	exon	153345118	153345178	.	.	.	gene_id "RetlincRNA_395" transcript_id "PB.13282.1"; exon_number "2"; gene_name "RP23-192G18.7";
chr2	Cufflinks	exon	153345346	153345434	.	.	.	gene_id "RetlincRNA_395" transcript_id "PB.13282.1"; exon_number "3"; gene_name "RP23-192G18.7";
chr2	Cufflinks	exon	153345621	153345811	.	.	.	gene_id "RetlincRNA_395" transcript_id "PB.13282.1"; exon_number "4"; gene_name "RP23-192G18.7";
chr2	Cufflinks	exon	153341494	153342864	.	.	.	gene_id "RetlincRNA_395" transcript_id "PB.13282.2"; exon_number "1"; gene_name "RP23-192G18.7";
chr2	Cufflinks	exon	153345621	153345810	.	.	.	gene_id "RetlincRNA_395" transcript_id "PB.13282.2"; exon_number "2"; gene_name "RP23-192G18.7";
chr2	Cufflinks	exon	153342523	153342859	.	.	.	gene_id "RetlincRNA_395" transcript_id "PB.13281.3"; exon_number "1"; gene_name "RP23-192G18.7";
chr2	Cufflinks	exon	153344355	153345811	.	.	.	gene_id "RetlincRNA_395" transcript_id "PB.13281.3"; exon_number "2"; gene_name "RP23-192G18.7";
chr2	Cufflinks	exon	154413216	154415310	.	.	.	gene_id "RetlincRNA_396" transcript_id "PB.13298.2"; exon_number "1";
chr2	Cufflinks	exon	154415821	154416479	.	.	.	gene_id "RetlincRNA_396" transcript_id "PB.13298.2"; exon_number "2";
chr2	Cufflinks	exon	154418902	154420211	.	.	.	gene_id "RetlincRNA_397" transcript_id "PB.13299.1"; exon_number "1";
chr2	Cufflinks	exon	154421192	154421326	.	.	.	gene_id "RetlincRNA_397" transcript_id "PB.13299.1"; exon_number "2";
chr2	Cufflinks	exon	154579690	154581393	.	.	.	gene_id "RetlincRNA_398" transcript_id "PB.13307.1"; exon_number "1";
chr2	Cufflinks	exon	154584935	154585100	.	.	.	gene_id "RetlincRNA_398" transcript_id "PB.13307.1"; exon_number "2";
chr2	Cufflinks	exon	155074950	155076320	.	.	.	gene_id "RetlincRNA_399" transcript_id "PB.13317.1"; exon_number "1"; gene_name "RP23-290O4.2";
chr2	Cufflinks	exon	155079666	155079893	.	.	.	gene_id "RetlincRNA_399" transcript_id "PB.13317.1"; exon_number "2"; gene_name "RP23-290O4.2";
chr2	Cufflinks	exon	156388070	156390010	.	.	.	gene_id "RetlincRNA_400" transcript_id "PB.13344.4"; exon_number "1"; gene_name "RP24-114E18.8";
chr2	Cufflinks	exon	156390064	156390401	.	.	.	gene_id "RetlincRNA_400" transcript_id "PB.13344.4"; exon_number "2"; gene_name "RP24-114E18.8";
chr2	Cufflinks	exon	156388071	156389357	.	.	.	gene_id "RetlincRNA_400" transcript_id "PB.13343.15"; exon_number "1"; gene_name "RP24-114E18.8";
chr2	Cufflinks	exon	156389532	156391512	.	.	.	gene_id "RetlincRNA_400" transcript_id "PB.13343.15"; exon_number "2"; gene_name "RP24-114E18.8";
chr2	Cufflinks	exon	157543332	157544432	.	.	.	gene_id "RetlincRNA_401" transcript_id "PB.13373.3"; exon_number "1"; gene_name "RP23-169M4.4";
chr2	Cufflinks	exon	157545173	157545277	.	.	.	gene_id "RetlincRNA_401" transcript_id "PB.13373.3"; exon_number "2"; gene_name "RP23-169M4.4";
chr2	Cufflinks	exon	157549324	157555602	.	.	.	gene_id "RetlincRNA_401" transcript_id "PB.13373.3"; exon_number "3"; gene_name "RP23-169M4.4";
chr2	Cufflinks	exon	158353705	158356041	.	.	.	gene_id "RetlincRNA_402" transcript_id "PB.13381.2"; exon_number "1"; gene_name "Snhg17";
chr2	Cufflinks	exon	158357198	158357263	.	.	.	gene_id "RetlincRNA_402" transcript_id "PB.13381.2"; exon_number "2"; gene_name "Snhg17";
chr2	Cufflinks	exon	158359182	158359331	.	.	.	gene_id "RetlincRNA_402" transcript_id "PB.13381.2"; exon_number "3"; gene_name "Snhg17";
chr2	Cufflinks	exon	158360464	158360599	.	.	.	gene_id "RetlincRNA_402" transcript_id "PB.13381.2"; exon_number "4"; gene_name "Snhg17";
chr2	Cufflinks	exon	158360943	158361070	.	.	.	gene_id "RetlincRNA_402" transcript_id "PB.13381.2"; exon_number "5"; gene_name "Snhg17";
chr2	Cufflinks	exon	158361405	158361475	.	.	.	gene_id "RetlincRNA_402" transcript_id "PB.13381.2"; exon_number "6"; gene_name "Snhg17";
chr2	Cufflinks	exon	158353708	158356041	.	.	.	gene_id "RetlincRNA_402" transcript_id "PB.13381.3"; exon_number "1"; gene_name "Snhg17";
chr2	Cufflinks	exon	158357198	158357263	.	.	.	gene_id "RetlincRNA_402" transcript_id "PB.13381.3"; exon_number "2"; gene_name "Snhg17";
chr2	Cufflinks	exon	158359182	158359432	.	.	.	gene_id "RetlincRNA_402" transcript_id "PB.13381.3"; exon_number "3"; gene_name "Snhg17";
chr2	Cufflinks	exon	158360464	158360599	.	.	.	gene_id "RetlincRNA_402" transcript_id "PB.13381.3"; exon_number "4"; gene_name "Snhg17";
chr2	Cufflinks	exon	158360943	158361070	.	.	.	gene_id "RetlincRNA_402" transcript_id "PB.13381.3"; exon_number "5"; gene_name "Snhg17";
chr2	Cufflinks	exon	158361405	158361481	.	.	.	gene_id "RetlincRNA_402" transcript_id "PB.13381.3"; exon_number "6"; gene_name "Snhg17";
chr2	Cufflinks	exon	158355781	158356041	.	.	.	gene_id "RetlincRNA_402" transcript_id "PB.13381.5"; exon_number "1"; gene_name "Snhg17";
chr2	Cufflinks	exon	158357198	158360599	.	.	.	gene_id "RetlincRNA_402" transcript_id "PB.13381.5"; exon_number "2"; gene_name "Snhg17";
chr2	Cufflinks	exon	158360943	158361522	.	.	.	gene_id "RetlincRNA_402" transcript_id "PB.13381.5"; exon_number "3"; gene_name "Snhg17";
chr2	Cufflinks	exon	158355782	158356041	.	.	.	gene_id "RetlincRNA_402" transcript_id "PB.13381.6"; exon_number "1"; gene_name "Snhg17";
chr2	Cufflinks	exon	158357198	158357263	.	.	.	gene_id "RetlincRNA_402" transcript_id "PB.13381.6"; exon_number "2"; gene_name "Snhg17";
chr2	Cufflinks	exon	158358300	158358538	.	.	.	gene_id "RetlincRNA_402" transcript_id "PB.13381.6"; exon_number "3"; gene_name "Snhg17";
chr2	Cufflinks	exon	158359182	158360599	.	.	.	gene_id "RetlincRNA_402" transcript_id "PB.13381.6"; exon_number "4"; gene_name "Snhg17";
chr2	Cufflinks	exon	158360943	158361070	.	.	.	gene_id "RetlincRNA_402" transcript_id "PB.13381.6"; exon_number "5"; gene_name "Snhg17";
chr2	Cufflinks	exon	158361405	158361520	.	.	.	gene_id "RetlincRNA_402" transcript_id "PB.13381.6"; exon_number "6"; gene_name "Snhg17";
chr2	Cufflinks	exon	158355787	158356041	.	.	.	gene_id "RetlincRNA_402" transcript_id "PB.13381.7"; exon_number "1"; gene_name "Snhg17";
chr2	Cufflinks	exon	158357198	158357263	.	.	.	gene_id "RetlincRNA_402" transcript_id "PB.13381.7"; exon_number "2"; gene_name "Snhg17";
chr2	Cufflinks	exon	158359182	158360599	.	.	.	gene_id "RetlincRNA_402" transcript_id "PB.13381.7"; exon_number "3"; gene_name "Snhg17";
chr2	Cufflinks	exon	158360943	158361070	.	.	.	gene_id "RetlincRNA_402" transcript_id "PB.13381.7"; exon_number "4"; gene_name "Snhg17";
chr2	Cufflinks	exon	158361405	158361519	.	.	.	gene_id "RetlincRNA_402" transcript_id "PB.13381.7"; exon_number "5"; gene_name "Snhg17";
chr2	Cufflinks	exon	158355787	158357391	.	.	.	gene_id "RetlincRNA_402" transcript_id "PB.13381.8"; exon_number "1"; gene_name "Snhg17";
chr2	Cufflinks	exon	158358822	158359432	.	.	.	gene_id "RetlincRNA_402" transcript_id "PB.13381.8"; exon_number "2"; gene_name "Snhg17";
chr2	Cufflinks	exon	158360464	158360599	.	.	.	gene_id "RetlincRNA_402" transcript_id "PB.13381.8"; exon_number "3"; gene_name "Snhg17";
chr2	Cufflinks	exon	158360943	158361106	.	.	.	gene_id "RetlincRNA_402" transcript_id "PB.13381.8"; exon_number "4"; gene_name "Snhg17";
chr2	Cufflinks	exon	158595474	158596512	.	.	.	gene_id "RetlincRNA_403" transcript_id "PB.13385.1"; exon_number "1"; gene_name "RP23-392P11.4";
chr2	Cufflinks	exon	158597223	158597539	.	.	.	gene_id "RetlincRNA_403" transcript_id "PB.13385.1"; exon_number "2"; gene_name "RP23-392P11.4";
chr2	Cufflinks	exon	158610528	158610597	.	.	.	gene_id "RetlincRNA_403" transcript_id "PB.13385.1"; exon_number "3"; gene_name "RP23-392P11.4";
chr2	Cufflinks	exon	158604247	158605947	.	.	.	gene_id "RetlincRNA_403" transcript_id "PB.13384.1"; exon_number "1"; gene_name "RP23-392P11.4";
chr2	Cufflinks	exon	158606134	158606665	.	.	.	gene_id "RetlincRNA_403" transcript_id "PB.13384.1"; exon_number "2"; gene_name "RP23-392P11.4";
chr2	Cufflinks	exon	163122690	163122778	.	.	.	gene_id "RetlincRNA_404" transcript_id "PB.13419.1"; exon_number "1"; gene_name "RP23-335N12.3";
chr2	Cufflinks	exon	163140836	163141204	.	.	.	gene_id "RetlincRNA_404" transcript_id "PB.13419.1"; exon_number "2"; gene_name "RP23-335N12.3";
chr2	Cufflinks	exon	163143469	163146350	.	.	.	gene_id "RetlincRNA_404" transcript_id "PB.13419.1"; exon_number "3"; gene_name "RP23-335N12.3";
chr2	Cufflinks	exon	163326553	163327276	.	.	.	gene_id "RetlincRNA_405" transcript_id "PB.13421.40"; exon_number "1";
chr2	Cufflinks	exon	163327719	163331303	.	.	.	gene_id "RetlincRNA_405" transcript_id "PB.13421.40"; exon_number "2";
chr2	Cufflinks	exon	164874871	164875856	.	.	.	gene_id "RetlincRNA_406" transcript_id "PB.13451.1"; exon_number "1";
chr2	Cufflinks	exon	164877002	164877955	.	.	.	gene_id "RetlincRNA_406" transcript_id "PB.13451.1"; exon_number "2";
chr2	Cufflinks	exon	166380175	166381497	.	.	.	gene_id "RetlincRNA_407" transcript_id "PB.13475.1"; exon_number "1"; gene_name "RP23-155G13.1";
chr2	Cufflinks	exon	166398021	166398270	.	.	.	gene_id "RetlincRNA_407" transcript_id "PB.13475.1"; exon_number "2"; gene_name "RP23-155G13.1";
chr2	Cufflinks	exon	166380175	166381497	.	.	.	gene_id "RetlincRNA_407" transcript_id "PB.13475.2"; exon_number "1"; gene_name "RP23-155G13.1";
chr2	Cufflinks	exon	166392632	166392762	.	.	.	gene_id "RetlincRNA_407" transcript_id "PB.13475.2"; exon_number "2"; gene_name "RP23-155G13.1";
chr2	Cufflinks	exon	166398021	166398131	.	.	.	gene_id "RetlincRNA_407" transcript_id "PB.13475.2"; exon_number "3"; gene_name "RP23-155G13.1";
chr2	Cufflinks	exon	167827697	167829431	.	.	.	gene_id "RetlincRNA_408" transcript_id "PB.13503.1"; exon_number "1"; gene_name "RP24-151H6.5";
chr2	Cufflinks	exon	167832931	167833664	.	.	.	gene_id "RetlincRNA_408" transcript_id "PB.13503.1"; exon_number "2"; gene_name "RP24-151H6.5";
chr2	Cufflinks	exon	172500534	172500724	.	.	.	gene_id "RetlincRNA_409" transcript_id "PB.13535.1"; exon_number "1";
chr2	Cufflinks	exon	172500909	172500938	.	.	.	gene_id "RetlincRNA_409" transcript_id "PB.13535.1"; exon_number "2";
chr2	Cufflinks	exon	172506076	172506144	.	.	.	gene_id "RetlincRNA_409" transcript_id "PB.13535.1"; exon_number "3";
chr2	Cufflinks	exon	173537795	173538636	.	.	.	gene_id "RetlincRNA_689" transcript_id "PB.13553.1"; exon_number "1";
chr2	Cufflinks	exon	173539634	173539864	.	.	.	gene_id "RetlincRNA_689" transcript_id "PB.13553.1"; exon_number "2";
chr2	Cufflinks	exon	173580438	173581296	.	.	.	gene_id "RetlincRNA_410" transcript_id "PB.13555.1"; exon_number "1";
chr2	Cufflinks	exon	173581972	173582113	.	.	.	gene_id "RetlincRNA_410" transcript_id "PB.13555.1"; exon_number "2";
chr2	Cufflinks	exon	173586997	173587115	.	.	.	gene_id "RetlincRNA_410" transcript_id "PB.13555.1"; exon_number "3";
chr2	Cufflinks	exon	173587833	173587921	.	.	.	gene_id "RetlincRNA_410" transcript_id "PB.13555.1"; exon_number "4";
chr2	Cufflinks	exon	173589167	173589250	.	.	.	gene_id "RetlincRNA_410" transcript_id "PB.13555.1"; exon_number "5";
chr2	Cufflinks	exon	173589505	173589674	.	.	.	gene_id "RetlincRNA_410" transcript_id "PB.13555.1"; exon_number "6";
chr2	Cufflinks	exon	173589788	173590796	.	.	.	gene_id "RetlincRNA_410" transcript_id "PB.13555.1"; exon_number "7";
chr2	Cufflinks	exon	173592117	173592221	.	.	.	gene_id "RetlincRNA_410" transcript_id "PB.13555.1"; exon_number "8";
chr2	Cufflinks	exon	173592802	173593014	.	.	.	gene_id "RetlincRNA_410" transcript_id "PB.13555.1"; exon_number "9";
chr2	Cufflinks	exon	173597040	173597187	.	.	.	gene_id "RetlincRNA_410" transcript_id "PB.13555.1"; exon_number "10";
chr2	Cufflinks	exon	173599590	173599687	.	.	.	gene_id "RetlincRNA_410" transcript_id "PB.13555.1"; exon_number "11";
chr2	Cufflinks	exon	173608733	173608879	.	.	.	gene_id "RetlincRNA_410" transcript_id "PB.13555.1"; exon_number "12";
chr2	Cufflinks	exon	173585860	173587115	.	.	.	gene_id "RetlincRNA_410" transcript_id "PB.13555.2"; exon_number "1";
chr2	Cufflinks	exon	173587833	173587921	.	.	.	gene_id "RetlincRNA_410" transcript_id "PB.13555.2"; exon_number "2";
chr2	Cufflinks	exon	173589167	173589250	.	.	.	gene_id "RetlincRNA_410" transcript_id "PB.13555.2"; exon_number "3";
chr2	Cufflinks	exon	173589505	173589674	.	.	.	gene_id "RetlincRNA_410" transcript_id "PB.13555.2"; exon_number "4";
chr2	Cufflinks	exon	173589788	173590476	.	.	.	gene_id "RetlincRNA_410" transcript_id "PB.13555.2"; exon_number "5";
chr2	Cufflinks	exon	173586164	173586793	.	.	.	gene_id "RetlincRNA_410" transcript_id "PB.13555.3"; exon_number "1";
chr2	Cufflinks	exon	173587030	173587115	.	.	.	gene_id "RetlincRNA_410" transcript_id "PB.13555.3"; exon_number "2";
chr2	Cufflinks	exon	173587833	173587921	.	.	.	gene_id "RetlincRNA_410" transcript_id "PB.13555.3"; exon_number "3";
chr2	Cufflinks	exon	173589167	173589250	.	.	.	gene_id "RetlincRNA_410" transcript_id "PB.13555.3"; exon_number "4";
chr2	Cufflinks	exon	173589505	173589674	.	.	.	gene_id "RetlincRNA_410" transcript_id "PB.13555.3"; exon_number "5";
chr2	Cufflinks	exon	173589788	173590796	.	.	.	gene_id "RetlincRNA_410" transcript_id "PB.13555.3"; exon_number "6";
chr2	Cufflinks	exon	173592117	173592221	.	.	.	gene_id "RetlincRNA_410" transcript_id "PB.13555.3"; exon_number "7";
chr2	Cufflinks	exon	173592802	173593014	.	.	.	gene_id "RetlincRNA_410" transcript_id "PB.13555.3"; exon_number "8";
chr2	Cufflinks	exon	173597040	173597187	.	.	.	gene_id "RetlincRNA_410" transcript_id "PB.13555.3"; exon_number "9";
chr2	Cufflinks	exon	173608733	173608879	.	.	.	gene_id "RetlincRNA_410" transcript_id "PB.13555.3"; exon_number "10";
chr2	Cufflinks	exon	173659323	173659367	.	.	.	gene_id "RetlincRNA_410" transcript_id "PB.13555.3"; exon_number "11";
chr2	Cufflinks	exon	173659513	173659533	.	.	.	gene_id "RetlincRNA_410" transcript_id "PB.13555.3"; exon_number "12";
chr2	Cufflinks	exon	173596106	173597187	.	.	.	gene_id "RetlincRNA_410" transcript_id "PB.13555.4"; exon_number "1";
chr2	Cufflinks	exon	173599590	173599687	.	.	.	gene_id "RetlincRNA_410" transcript_id "PB.13555.4"; exon_number "2";
chr2	Cufflinks	exon	173608733	173608879	.	.	.	gene_id "RetlincRNA_410" transcript_id "PB.13555.4"; exon_number "3";
chr2	Cufflinks	exon	173615483	173615576	.	.	.	gene_id "RetlincRNA_410" transcript_id "PB.13555.4"; exon_number "4";
chr2	Cufflinks	exon	173659323	173659367	.	.	.	gene_id "RetlincRNA_410" transcript_id "PB.13555.4"; exon_number "5";
chr2	Cufflinks	exon	173659513	173659539	.	.	.	gene_id "RetlincRNA_410" transcript_id "PB.13555.4"; exon_number "6";
chr2	Cufflinks	exon	174473180	174473292	.	.	.	gene_id "RetlincRNA_411" transcript_id "PB.13571.1"; exon_number "1";
chr2	Cufflinks	exon	174473814	174477006	.	.	.	gene_id "RetlincRNA_411" transcript_id "PB.13571.1"; exon_number "2";
chr2	Cufflinks	exon	177168737	177168797	.	.	.	gene_id "RetlincRNA_412" transcript_id "PB.13590.1"; exon_number "1";
chr2	Cufflinks	exon	177172868	177172923	.	.	.	gene_id "RetlincRNA_412" transcript_id "PB.13590.1"; exon_number "2";
chr2	Cufflinks	exon	177182189	177183345	.	.	.	gene_id "RetlincRNA_412" transcript_id "PB.13590.1"; exon_number "3";
chr2	Cufflinks	exon	180844804	180844851	.	.	.	gene_id "RetlincRNA_413" transcript_id "PB.13632.1"; exon_number "1"; gene_name "RP23-359C15.5";
chr2	Cufflinks	exon	180854639	180854816	.	.	.	gene_id "RetlincRNA_413" transcript_id "PB.13632.1"; exon_number "2"; gene_name "RP23-359C15.5";
chr2	Cufflinks	exon	181141762	181142699	.	.	.	gene_id "RetlincRNA_414" transcript_id "PB.13642.2"; exon_number "1";
chr2	Cufflinks	exon	181142990	181143621	.	.	.	gene_id "RetlincRNA_414" transcript_id "PB.13642.2"; exon_number "2";
chr3	Cufflinks	exon	4798800	4798822	.	.	.	gene_id "RetlincRNA_415" transcript_id "PB.13668.1"; exon_number "1"; gene_name "RP23-442I7.1";
chr3	Cufflinks	exon	4799477	4799563	.	.	.	gene_id "RetlincRNA_415" transcript_id "PB.13668.1"; exon_number "2"; gene_name "RP23-442I7.1";
chr3	Cufflinks	exon	4800631	4800757	.	.	.	gene_id "RetlincRNA_415" transcript_id "PB.13668.1"; exon_number "3"; gene_name "RP23-442I7.1";
chr3	Cufflinks	exon	4812609	4812712	.	.	.	gene_id "RetlincRNA_415" transcript_id "PB.13668.1"; exon_number "4"; gene_name "RP23-442I7.1";
chr3	Cufflinks	exon	4813708	4816965	.	.	.	gene_id "RetlincRNA_415" transcript_id "PB.13668.1"; exon_number "5"; gene_name "RP23-442I7.1";
chr3	Cufflinks	exon	8732532	8733431	.	.	.	gene_id "RetlincRNA_416" transcript_id "PB.13695.1"; exon_number "1"; gene_name "RP24-558H21.4";
chr3	Cufflinks	exon	8736128	8736268	.	.	.	gene_id "RetlincRNA_416" transcript_id "PB.13695.1"; exon_number "2"; gene_name "RP24-558H21.4";
chr3	Cufflinks	exon	13469120	13470882	.	.	.	gene_id "RetlincRNA_417" transcript_id "PB.13721.1"; exon_number "1"; gene_name "RP23-333L19.2";
chr3	Cufflinks	exon	13471397	13471542	.	.	.	gene_id "RetlincRNA_417" transcript_id "PB.13721.1"; exon_number "2"; gene_name "RP23-333L19.2";
chr3	Cufflinks	exon	14816914	14817103	.	.	.	gene_id "RetlincRNA_418" transcript_id "PB.13739.1"; exon_number "1";
chr3	Cufflinks	exon	14852517	14852859	.	.	.	gene_id "RetlincRNA_418" transcript_id "PB.13739.1"; exon_number "2";
chr3	Cufflinks	exon	14971241	14971348	.	.	.	gene_id "RetlincRNA_419" transcript_id "PB.13742.1"; exon_number "1"; gene_name "RP23-3D20.2";
chr3	Cufflinks	exon	15001870	15002323	.	.	.	gene_id "RetlincRNA_419" transcript_id "PB.13742.1"; exon_number "2"; gene_name "RP23-3D20.2";
chr3	Cufflinks	exon	14971249	14971348	.	.	.	gene_id "RetlincRNA_419" transcript_id "PB.13742.2"; exon_number "1"; gene_name "RP23-3D20.2";
chr3	Cufflinks	exon	14974486	14974669	.	.	.	gene_id "RetlincRNA_419" transcript_id "PB.13742.2"; exon_number "2"; gene_name "RP23-3D20.2";
chr3	Cufflinks	exon	15001870	15002324	.	.	.	gene_id "RetlincRNA_419" transcript_id "PB.13742.2"; exon_number "3"; gene_name "RP23-3D20.2";
chr3	Cufflinks	exon	16826215	16828302	.	.	.	gene_id "RetlincRNA_420" transcript_id "PB.13746.1"; exon_number "1";
chr3	Cufflinks	exon	16828538	16829545	.	.	.	gene_id "RetlincRNA_420" transcript_id "PB.13746.1"; exon_number "2";
chr3	Cufflinks	exon	17128498	17128556	.	.	.	gene_id "RetlincRNA_421" transcript_id "PB.13751.1"; exon_number "1";
chr3	Cufflinks	exon	17143948	17146422	.	.	.	gene_id "RetlincRNA_421" transcript_id "PB.13751.1"; exon_number "2";
chr3	Cufflinks	exon	17255965	17261087	.	.	.	gene_id "RetlincRNA_422" transcript_id "PB.13754.2"; exon_number "1";
chr3	Cufflinks	exon	17261325	17263109	.	.	.	gene_id "RetlincRNA_422" transcript_id "PB.13754.2"; exon_number "2";
chr3	Cufflinks	exon	17284390	17286165	.	.	.	gene_id "RetlincRNA_423" transcript_id "PB.13757.1"; exon_number "1";
chr3	Cufflinks	exon	17288675	17288693	.	.	.	gene_id "RetlincRNA_423" transcript_id "PB.13757.1"; exon_number "2";
chr3	Cufflinks	exon	17303273	17303335	.	.	.	gene_id "RetlincRNA_423" transcript_id "PB.13757.1"; exon_number "3";
chr3	Cufflinks	exon	17286112	17287503	.	.	.	gene_id "RetlincRNA_423" transcript_id "PB.13757.2"; exon_number "1";
chr3	Cufflinks	exon	17327661	17327797	.	.	.	gene_id "RetlincRNA_423" transcript_id "PB.13757.2"; exon_number "2";
chr3	Cufflinks	exon	17316496	17317309	.	.	.	gene_id "RetlincRNA_423" transcript_id "PB.13756.6"; exon_number "1";
chr3	Cufflinks	exon	17322645	17323376	.	.	.	gene_id "RetlincRNA_423" transcript_id "PB.13756.6"; exon_number "2";
chr3	Cufflinks	exon	17327157	17330704	.	.	.	gene_id "RetlincRNA_423" transcript_id "PB.13757.3"; exon_number "1"; gene_name "RP23-68L13.1";
chr3	Cufflinks	exon	17333255	17333340	.	.	.	gene_id "RetlincRNA_423" transcript_id "PB.13757.3"; exon_number "2"; gene_name "RP23-68L13.1";
chr3	Cufflinks	exon	17334325	17334476	.	.	.	gene_id "RetlincRNA_423" transcript_id "PB.13757.3"; exon_number "3"; gene_name "RP23-68L13.1";
chr3	Cufflinks	exon	17329486	17330704	.	.	.	gene_id "RetlincRNA_423" transcript_id "PB.13757.4"; exon_number "1"; gene_name "RP23-68L13.1";
chr3	Cufflinks	exon	17333255	17333340	.	.	.	gene_id "RetlincRNA_423" transcript_id "PB.13757.4"; exon_number "2"; gene_name "RP23-68L13.1";
chr3	Cufflinks	exon	17334325	17334469	.	.	.	gene_id "RetlincRNA_423" transcript_id "PB.13757.4"; exon_number "3"; gene_name "RP23-68L13.1";
chr3	Cufflinks	exon	17336353	17336532	.	.	.	gene_id "RetlincRNA_423" transcript_id "PB.13757.4"; exon_number "4"; gene_name "RP23-68L13.1";
chr3	Cufflinks	exon	17373290	17373355	.	.	.	gene_id "RetlincRNA_423" transcript_id "PB.13757.4"; exon_number "5"; gene_name "RP23-68L13.1";
chr3	Cufflinks	exon	17501685	17501776	.	.	.	gene_id "RetlincRNA_423" transcript_id "PB.13757.4"; exon_number "6"; gene_name "RP23-68L13.1";
chr3	Cufflinks	exon	17562126	17562247	.	.	.	gene_id "RetlincRNA_423" transcript_id "PB.13757.4"; exon_number "7"; gene_name "RP23-68L13.1";
chr3	Cufflinks	exon	17785211	17785542	.	.	.	gene_id "RetlincRNA_423" transcript_id "PB.13757.4"; exon_number "8"; gene_name "RP23-68L13.1";
chr3	Cufflinks	exon	17330052	17330704	.	.	.	gene_id "RetlincRNA_423" transcript_id "PB.13757.5"; exon_number "1"; gene_name "RP23-68L13.1";
chr3	Cufflinks	exon	17333255	17333340	.	.	.	gene_id "RetlincRNA_423" transcript_id "PB.13757.5"; exon_number "2"; gene_name "RP23-68L13.1";
chr3	Cufflinks	exon	17334325	17334469	.	.	.	gene_id "RetlincRNA_423" transcript_id "PB.13757.5"; exon_number "3"; gene_name "RP23-68L13.1";
chr3	Cufflinks	exon	17336353	17336413	.	.	.	gene_id "RetlincRNA_423" transcript_id "PB.13757.5"; exon_number "4"; gene_name "RP23-68L13.1";
chr3	Cufflinks	exon	17396072	17396213	.	.	.	gene_id "RetlincRNA_423" transcript_id "PB.13757.5"; exon_number "5"; gene_name "RP23-68L13.1";
chr3	Cufflinks	exon	17498443	17498551	.	.	.	gene_id "RetlincRNA_423" transcript_id "PB.13757.5"; exon_number "6"; gene_name "RP23-68L13.1";
chr3	Cufflinks	exon	17501685	17501776	.	.	.	gene_id "RetlincRNA_423" transcript_id "PB.13757.5"; exon_number "7"; gene_name "RP23-68L13.1";
chr3	Cufflinks	exon	17330369	17330704	.	.	.	gene_id "RetlincRNA_423" transcript_id "PB.13757.6"; exon_number "1"; gene_name "RP23-68L13.1";
chr3	Cufflinks	exon	17333255	17333340	.	.	.	gene_id "RetlincRNA_423" transcript_id "PB.13757.6"; exon_number "2"; gene_name "RP23-68L13.1";
chr3	Cufflinks	exon	17334325	17334469	.	.	.	gene_id "RetlincRNA_423" transcript_id "PB.13757.6"; exon_number "3"; gene_name "RP23-68L13.1";
chr3	Cufflinks	exon	17336353	17336532	.	.	.	gene_id "RetlincRNA_423" transcript_id "PB.13757.6"; exon_number "4"; gene_name "RP23-68L13.1";
chr3	Cufflinks	exon	17373290	17373355	.	.	.	gene_id "RetlincRNA_423" transcript_id "PB.13757.6"; exon_number "5"; gene_name "RP23-68L13.1";
chr3	Cufflinks	exon	17501685	17501776	.	.	.	gene_id "RetlincRNA_423" transcript_id "PB.13757.6"; exon_number "6"; gene_name "RP23-68L13.1";
chr3	Cufflinks	exon	17562126	17562247	.	.	.	gene_id "RetlincRNA_423" transcript_id "PB.13757.6"; exon_number "7"; gene_name "RP23-68L13.1";
chr3	Cufflinks	exon	17716379	17716531	.	.	.	gene_id "RetlincRNA_423" transcript_id "PB.13757.6"; exon_number "8"; gene_name "RP23-68L13.1";
chr3	Cufflinks	exon	17760106	17760222	.	.	.	gene_id "RetlincRNA_423" transcript_id "PB.13757.6"; exon_number "9"; gene_name "RP23-68L13.1";
chr3	Cufflinks	exon	17785211	17785577	.	.	.	gene_id "RetlincRNA_423" transcript_id "PB.13757.6"; exon_number "10"; gene_name "RP23-68L13.1";
chr3	Cufflinks	exon	17626432	17626451	.	.	.	gene_id "RetlincRNA_423" transcript_id "PB.13756.32"; exon_number "1";
chr3	Cufflinks	exon	17628407	17632500	.	.	.	gene_id "RetlincRNA_423" transcript_id "PB.13756.32"; exon_number "2";
chr3	Cufflinks	exon	17684922	17685700	.	.	.	gene_id "RetlincRNA_423" transcript_id "PB.13757.9"; exon_number "1";
chr3	Cufflinks	exon	17705247	17705656	.	.	.	gene_id "RetlincRNA_423" transcript_id "PB.13757.9"; exon_number "2";
chr3	Cufflinks	exon	17716379	17716531	.	.	.	gene_id "RetlincRNA_423" transcript_id "PB.13757.9"; exon_number "3";
chr3	Cufflinks	exon	17716692	17718974	.	.	.	gene_id "RetlincRNA_423" transcript_id "PB.13756.55"; exon_number "1";
chr3	Cufflinks	exon	17722224	17722384	.	.	.	gene_id "RetlincRNA_423" transcript_id "PB.13756.55"; exon_number "2";
chr3	Cufflinks	exon	17728259	17728356	.	.	.	gene_id "RetlincRNA_423" transcript_id "PB.13756.55"; exon_number "3";
chr3	Cufflinks	exon	17740606	17742318	.	.	.	gene_id "RetlincRNA_423" transcript_id "PB.13757.11"; exon_number "1";
chr3	Cufflinks	exon	17758050	17758104	.	.	.	gene_id "RetlincRNA_423" transcript_id "PB.13757.11"; exon_number "2";
chr3	Cufflinks	exon	17760106	17760222	.	.	.	gene_id "RetlincRNA_423" transcript_id "PB.13757.11"; exon_number "3";
chr3	Cufflinks	exon	17785956	17786080	.	.	.	gene_id "RetlincRNA_423" transcript_id "PB.13757.11"; exon_number "4";
chr3	Cufflinks	exon	17760984	17761673	.	.	.	gene_id "RetlincRNA_423" transcript_id "PB.13756.65"; exon_number "1";
chr3	Cufflinks	exon	17762743	17766643	.	.	.	gene_id "RetlincRNA_423" transcript_id "PB.13756.65"; exon_number "2";
chr3	Cufflinks	exon	17788125	17790180	.	.	.	gene_id "RetlincRNA_424" transcript_id "PB.13758.1"; exon_number "1"; gene_name "Mir124-2hg";
chr3	Cufflinks	exon	17794593	17795329	.	.	.	gene_id "RetlincRNA_424" transcript_id "PB.13758.1"; exon_number "2"; gene_name "Mir124-2hg";
chr3	Cufflinks	exon	17789776	17790180	.	.	.	gene_id "RetlincRNA_424" transcript_id "PB.13758.2"; exon_number "1"; gene_name "Mir124-2hg";
chr3	Cufflinks	exon	17799390	17800181	.	.	.	gene_id "RetlincRNA_424" transcript_id "PB.13758.2"; exon_number "2"; gene_name "Mir124-2hg";
chr3	Cufflinks	exon	17789788	17790180	.	.	.	gene_id "RetlincRNA_424" transcript_id "PB.13758.3"; exon_number "1"; gene_name "Mir124-2hg";
chr3	Cufflinks	exon	17794593	17795013	.	.	.	gene_id "RetlincRNA_424" transcript_id "PB.13758.3"; exon_number "2"; gene_name "Mir124-2hg";
chr3	Cufflinks	exon	17799390	17800218	.	.	.	gene_id "RetlincRNA_424" transcript_id "PB.13758.3"; exon_number "3"; gene_name "Mir124-2hg";
chr3	Cufflinks	exon	17789863	17790180	.	.	.	gene_id "RetlincRNA_424" transcript_id "PB.13758.6"; exon_number "1"; gene_name "Mir124-2hg";
chr3	Cufflinks	exon	17794593	17794761	.	.	.	gene_id "RetlincRNA_424" transcript_id "PB.13758.6"; exon_number "2"; gene_name "Mir124-2hg";
chr3	Cufflinks	exon	17799390	17799588	.	.	.	gene_id "RetlincRNA_424" transcript_id "PB.13758.6"; exon_number "3"; gene_name "Mir124-2hg";
chr3	Cufflinks	exon	17790058	17790180	.	.	.	gene_id "RetlincRNA_424" transcript_id "PB.13758.9"; exon_number "1"; gene_name "Mir124-2hg";
chr3	Cufflinks	exon	17794593	17794755	.	.	.	gene_id "RetlincRNA_424" transcript_id "PB.13758.9"; exon_number "2"; gene_name "Mir124-2hg";
chr3	Cufflinks	exon	17794984	17795013	.	.	.	gene_id "RetlincRNA_424" transcript_id "PB.13758.9"; exon_number "3"; gene_name "Mir124-2hg";
chr3	Cufflinks	exon	17799390	17800068	.	.	.	gene_id "RetlincRNA_424" transcript_id "PB.13758.9"; exon_number "4"; gene_name "Mir124-2hg";
chr3	Cufflinks	exon	17793945	17794474	.	.	.	gene_id "RetlincRNA_424" transcript_id "PB.13758.11"; exon_number "1"; gene_name "Mir124-2hg";
chr3	Cufflinks	exon	17794593	17795369	.	.	.	gene_id "RetlincRNA_424" transcript_id "PB.13758.11"; exon_number "2"; gene_name "Mir124-2hg";
chr3	Cufflinks	exon	17795746	17796992	.	.	.	gene_id "RetlincRNA_424" transcript_id "PB.13759.2"; exon_number "1"; gene_name "Mir124-2hg";
chr3	Cufflinks	exon	17797837	17799586	.	.	.	gene_id "RetlincRNA_424" transcript_id "PB.13759.2"; exon_number "2"; gene_name "Mir124-2hg";
chr3	Cufflinks	exon	21776479	21777788	.	.	.	gene_id "RetlincRNA_425" transcript_id "PB.13786.1"; exon_number "1";
chr3	Cufflinks	exon	21777985	21778708	.	.	.	gene_id "RetlincRNA_425" transcript_id "PB.13786.1"; exon_number "2";
chr3	Cufflinks	exon	34202651	34204416	.	.	.	gene_id "RetlincRNA_426" transcript_id "PB.13918.1"; exon_number "1"; gene_name "Sox2ot";
chr3	Cufflinks	exon	34204449	34205212	.	.	.	gene_id "RetlincRNA_426" transcript_id "PB.13918.1"; exon_number "2"; gene_name "Sox2ot";
chr3	Cufflinks	exon	34672248	34676781	.	.	.	gene_id "RetlincRNA_427" transcript_id "PB.13921.20"; exon_number "1"; gene_name "Sox2ot";
chr3	Cufflinks	exon	34679891	34680862	.	.	.	gene_id "RetlincRNA_427" transcript_id "PB.13921.20"; exon_number "2"; gene_name "Sox2ot";
chr3	Cufflinks	exon	35323991	35324139	.	.	.	gene_id "RetlincRNA_428" transcript_id "PB.13925.1"; exon_number "1";
chr3	Cufflinks	exon	35324363	35324781	.	.	.	gene_id "RetlincRNA_428" transcript_id "PB.13925.1"; exon_number "2";
chr3	Cufflinks	exon	45324274	45327162	.	.	.	gene_id "RetlincRNA_429" transcript_id "PB.14002.1"; exon_number "1"; gene_name "RP23-388A19.6";
chr3	Cufflinks	exon	45327771	45327858	.	.	.	gene_id "RetlincRNA_429" transcript_id "PB.14002.1"; exon_number "2"; gene_name "RP23-388A19.6";
chr3	Cufflinks	exon	45363700	45363787	.	.	.	gene_id "RetlincRNA_429" transcript_id "PB.14002.1"; exon_number "3"; gene_name "RP23-388A19.6";
chr3	Cufflinks	exon	45364630	45364751	.	.	.	gene_id "RetlincRNA_429" transcript_id "PB.14002.1"; exon_number "4"; gene_name "RP23-388A19.6";
chr3	Cufflinks	exon	45366305	45376011	.	.	.	gene_id "RetlincRNA_429" transcript_id "PB.14002.1"; exon_number "5"; gene_name "RP23-388A19.6";
chr3	Cufflinks	exon	51378067	51378328	.	.	.	gene_id "RetlincRNA_430" transcript_id "PB.14015.1"; exon_number "1"; gene_name "RP23-403H2.2";
chr3	Cufflinks	exon	51378895	51379092	.	.	.	gene_id "RetlincRNA_430" transcript_id "PB.14015.1"; exon_number "2"; gene_name "RP23-403H2.2";
chr3	Cufflinks	exon	51379241	51379340	.	.	.	gene_id "RetlincRNA_430" transcript_id "PB.14015.1"; exon_number "3"; gene_name "RP23-403H2.2";
chr3	Cufflinks	exon	51381494	51381715	.	.	.	gene_id "RetlincRNA_430" transcript_id "PB.14015.1"; exon_number "4"; gene_name "RP23-403H2.2";
chr3	Cufflinks	exon	51385835	51386313	.	.	.	gene_id "RetlincRNA_430" transcript_id "PB.14015.1"; exon_number "5"; gene_name "RP23-403H2.2";
chr3	Cufflinks	exon	57617521	57621712	.	.	.	gene_id "RetlincRNA_431" transcript_id "PB.14070.1"; exon_number "1"; gene_name "RP23-132D7.1";
chr3	Cufflinks	exon	57621905	57621949	.	.	.	gene_id "RetlincRNA_431" transcript_id "PB.14070.1"; exon_number "2"; gene_name "RP23-132D7.1";
chr3	Cufflinks	exon	57622656	57622880	.	.	.	gene_id "RetlincRNA_431" transcript_id "PB.14070.1"; exon_number "3"; gene_name "RP23-132D7.1";
chr3	Cufflinks	exon	57625704	57625808	.	.	.	gene_id "RetlincRNA_431" transcript_id "PB.14070.1"; exon_number "4"; gene_name "RP23-132D7.1";
chr3	Cufflinks	exon	65965567	65965835	.	.	.	gene_id "RetlincRNA_432" transcript_id "PB.14135.1"; exon_number "1";
chr3	Cufflinks	exon	65967716	65969859	.	.	.	gene_id "RetlincRNA_432" transcript_id "PB.14135.1"; exon_number "2";
chr3	Cufflinks	exon	82352026	82352113	.	.	.	gene_id "RetlincRNA_433" transcript_id "PB.14208.1"; exon_number "1";
chr3	Cufflinks	exon	82352399	82353984	.	.	.	gene_id "RetlincRNA_433" transcript_id "PB.14208.1"; exon_number "2";
chr3	Cufflinks	exon	82357879	82358016	.	.	.	gene_id "RetlincRNA_433" transcript_id "PB.14208.1"; exon_number "3";
chr3	Cufflinks	exon	88207299	88207354	.	.	.	gene_id "RetlincRNA_434" transcript_id "PB.14275.1"; exon_number "1"; gene_name "RP23-168E14.7";
chr3	Cufflinks	exon	88209635	88211292	.	.	.	gene_id "RetlincRNA_434" transcript_id "PB.14275.1"; exon_number "2"; gene_name "RP23-168E14.7";
chr3	Cufflinks	exon	88227392	88227624	.	.	.	gene_id "RetlincRNA_435" transcript_id "PB.14276.1"; exon_number "1"; gene_name "RP23-168E14.7";
chr3	Cufflinks	exon	88229012	88229365	.	.	.	gene_id "RetlincRNA_435" transcript_id "PB.14276.1"; exon_number "2"; gene_name "RP23-168E14.7";
chr3	Cufflinks	exon	88229685	88229957	.	.	.	gene_id "RetlincRNA_435" transcript_id "PB.14276.1"; exon_number "3"; gene_name "RP23-168E14.7";
chr3	Cufflinks	exon	88227411	88229365	.	.	.	gene_id "RetlincRNA_435" transcript_id "PB.14276.3"; exon_number "1"; gene_name "RP23-168E14.7";
chr3	Cufflinks	exon	88229685	88229957	.	.	.	gene_id "RetlincRNA_435" transcript_id "PB.14276.3"; exon_number "2"; gene_name "RP23-168E14.7";
chr3	Cufflinks	exon	88792590	88792633	.	.	.	gene_id "RetlincRNA_436" transcript_id "PB.14297.4"; exon_number "1"; gene_name "RP23-199B2.4";
chr3	Cufflinks	exon	88793623	88794815	.	.	.	gene_id "RetlincRNA_436" transcript_id "PB.14297.4"; exon_number "2"; gene_name "RP23-199B2.4";
chr3	Cufflinks	exon	88795463	88796827	.	.	.	gene_id "RetlincRNA_436" transcript_id "PB.14297.5"; exon_number "1"; gene_name "RP23-199B2.4";
chr3	Cufflinks	exon	88803285	88803453	.	.	.	gene_id "RetlincRNA_436" transcript_id "PB.14297.5"; exon_number "2"; gene_name "RP23-199B2.4";
chr3	Cufflinks	exon	88797857	88801192	.	.	.	gene_id "RetlincRNA_436" transcript_id "PB.14298.2"; exon_number "1"; gene_name "RP23-199B2.4";
chr3	Cufflinks	exon	88807933	88808272	.	.	.	gene_id "RetlincRNA_436" transcript_id "PB.14298.2"; exon_number "2"; gene_name "RP23-199B2.4";
chr3	Cufflinks	exon	88811214	88811369	.	.	.	gene_id "RetlincRNA_436" transcript_id "PB.14298.2"; exon_number "3"; gene_name "RP23-199B2.4";
chr3	Cufflinks	exon	88825132	88825414	.	.	.	gene_id "RetlincRNA_436" transcript_id "PB.14298.2"; exon_number "4"; gene_name "RP23-199B2.4";
chr3	Cufflinks	exon	88832264	88832487	.	.	.	gene_id "RetlincRNA_436" transcript_id "PB.14298.2"; exon_number "5"; gene_name "RP23-199B2.4";
chr3	Cufflinks	exon	88805291	88808272	.	.	.	gene_id "RetlincRNA_436" transcript_id "PB.14298.3"; exon_number "1"; gene_name "RP23-199B2.4";
chr3	Cufflinks	exon	88811214	88811369	.	.	.	gene_id "RetlincRNA_436" transcript_id "PB.14298.3"; exon_number "2"; gene_name "RP23-199B2.4";
chr3	Cufflinks	exon	88832264	88832487	.	.	.	gene_id "RetlincRNA_436" transcript_id "PB.14298.3"; exon_number "3"; gene_name "RP23-199B2.4";
chr3	Cufflinks	exon	88806808	88808272	.	.	.	gene_id "RetlincRNA_436" transcript_id "PB.14298.5"; exon_number "1"; gene_name "RP23-199B2.4";
chr3	Cufflinks	exon	88832264	88832487	.	.	.	gene_id "RetlincRNA_436" transcript_id "PB.14298.5"; exon_number "2"; gene_name "RP23-199B2.4";
chr3	Cufflinks	exon	88806810	88811002	.	.	.	gene_id "RetlincRNA_436" transcript_id "PB.14298.6"; exon_number "1"; gene_name "RP23-199B2.4";
chr3	Cufflinks	exon	88811214	88811369	.	.	.	gene_id "RetlincRNA_436" transcript_id "PB.14298.6"; exon_number "2"; gene_name "RP23-199B2.4";
chr3	Cufflinks	exon	88832264	88832487	.	.	.	gene_id "RetlincRNA_436" transcript_id "PB.14298.6"; exon_number "3"; gene_name "RP23-199B2.4";
chr3	Cufflinks	exon	89767518	89769562	.	.	.	gene_id "RetlincRNA_437" transcript_id "PB.14328.10"; exon_number "1"; gene_name "RP24-122I22.2";
chr3	Cufflinks	exon	89772502	89773308	.	.	.	gene_id "RetlincRNA_437" transcript_id "PB.14328.10"; exon_number "2"; gene_name "RP24-122I22.2";
chr3	Cufflinks	exon	95691884	95691915	.	.	.	gene_id "RetlincRNA_438" transcript_id "PB.14398.1"; exon_number "1";
chr3	Cufflinks	exon	95693214	95697168	.	.	.	gene_id "RetlincRNA_438" transcript_id "PB.14398.1"; exon_number "2";
chr3	Cufflinks	exon	95698155	95699303	.	.	.	gene_id "RetlincRNA_438" transcript_id "PB.14398.1"; exon_number "3";
chr3	Cufflinks	exon	95708225	95708261	.	.	.	gene_id "RetlincRNA_439" transcript_id "PB.14400.1"; exon_number "1";
chr3	Cufflinks	exon	95709886	95713948	.	.	.	gene_id "RetlincRNA_439" transcript_id "PB.14400.1"; exon_number "2";
chr3	Cufflinks	exon	97892256	97893674	.	.	.	gene_id "RetlincRNA_440" transcript_id "PB.14453.1"; exon_number "1"; gene_name "AC131746.2";
chr3	Cufflinks	exon	97899128	97899199	.	.	.	gene_id "RetlincRNA_440" transcript_id "PB.14453.1"; exon_number "2"; gene_name "AC131746.2";
chr3	Cufflinks	exon	97900638	97901089	.	.	.	gene_id "RetlincRNA_440" transcript_id "PB.14453.1"; exon_number "3"; gene_name "AC131746.2";
chr3	Cufflinks	exon	101290488	101291397	.	.	.	gene_id "RetlincRNA_441" transcript_id "PB.14473.1"; exon_number "1";
chr3	Cufflinks	exon	101291722	101291940	.	.	.	gene_id "RetlincRNA_441" transcript_id "PB.14473.1"; exon_number "2";
chr3	Cufflinks	exon	101296285	101296420	.	.	.	gene_id "RetlincRNA_441" transcript_id "PB.14473.1"; exon_number "3";
chr3	Cufflinks	exon	101300481	101300814	.	.	.	gene_id "RetlincRNA_441" transcript_id "PB.14473.1"; exon_number "4";
chr3	Cufflinks	exon	107038994	107039570	.	.	.	gene_id "RetlincRNA_442" transcript_id "PB.14551.1"; exon_number "1"; gene_name "RP23-469H5.1";
chr3	Cufflinks	exon	107048846	107054317	.	.	.	gene_id "RetlincRNA_442" transcript_id "PB.14551.1"; exon_number "2"; gene_name "RP23-469H5.1";
chr3	Cufflinks	exon	136579327	136579424	.	.	.	gene_id "RetlincRNA_443" transcript_id "PB.14769.1"; exon_number "1";
chr3	Cufflinks	exon	136580153	136580311	.	.	.	gene_id "RetlincRNA_443" transcript_id "PB.14769.1"; exon_number "2";
chr3	Cufflinks	exon	136592137	136594677	.	.	.	gene_id "RetlincRNA_443" transcript_id "PB.14769.1"; exon_number "3";
chr3	Cufflinks	exon	140474242	140475605	.	.	.	gene_id "RetlincRNA_444" transcript_id "PB.14799.1"; exon_number "1";
chr3	Cufflinks	exon	140477586	140477749	.	.	.	gene_id "RetlincRNA_444" transcript_id "PB.14799.1"; exon_number "2";
chr3	Cufflinks	exon	142887180	142890063	.	.	.	gene_id "RetlincRNA_445" transcript_id "PB.14819.1"; exon_number "1"; gene_name "RP23-438E13.2";
chr3	Cufflinks	exon	142890739	142892717	.	.	.	gene_id "RetlincRNA_445" transcript_id "PB.14819.1"; exon_number "2"; gene_name "RP23-438E13.2";
chr3	Cufflinks	exon	143242662	143242792	.	.	.	gene_id "RetlincRNA_446" transcript_id "PB.14820.1"; exon_number "1"; gene_name "RP24-377E5.1";
chr3	Cufflinks	exon	143243538	143243641	.	.	.	gene_id "RetlincRNA_446" transcript_id "PB.14820.1"; exon_number "2"; gene_name "RP24-377E5.1";
chr3	Cufflinks	exon	143256712	143259121	.	.	.	gene_id "RetlincRNA_446" transcript_id "PB.14820.1"; exon_number "3"; gene_name "RP24-377E5.1";
chr3	Cufflinks	exon	149042090	149043385	.	.	.	gene_id "RetlincRNA_447" transcript_id "PB.14864.1"; exon_number "1";
chr3	Cufflinks	exon	149044808	149045561	.	.	.	gene_id "RetlincRNA_447" transcript_id "PB.14864.1"; exon_number "2";
chr3	Cufflinks	exon	149263893	149264210	.	.	.	gene_id "RetlincRNA_448" transcript_id "PB.14871.1"; exon_number "1";
chr3	Cufflinks	exon	149264284	149267611	.	.	.	gene_id "RetlincRNA_448" transcript_id "PB.14871.1"; exon_number "2";
chr3	Cufflinks	exon	149300102	149301958	.	.	.	gene_id "RetlincRNA_449" transcript_id "PB.14875.3"; exon_number "1"; gene_name "RP24-512E12.1";
chr3	Cufflinks	exon	149302241	149306600	.	.	.	gene_id "RetlincRNA_449" transcript_id "PB.14875.3"; exon_number "2"; gene_name "RP24-512E12.1";
chr3	Cufflinks	exon	149312546	149313653	.	.	.	gene_id "RetlincRNA_450" transcript_id "PB.14876.1"; exon_number "1"; gene_name "RP23-473G18.1";
chr3	Cufflinks	exon	149314734	149314821	.	.	.	gene_id "RetlincRNA_450" transcript_id "PB.14876.1"; exon_number "2"; gene_name "RP23-473G18.1";
chr4	Cufflinks	exon	10796051	10796159	.	.	.	gene_id "RetlincRNA_451" transcript_id "PB.14983.1"; exon_number "1"; gene_name "RP23-144K18.1";
chr4	Cufflinks	exon	10827495	10830332	.	.	.	gene_id "RetlincRNA_451" transcript_id "PB.14983.1"; exon_number "2"; gene_name "RP23-144K18.1";
chr4	Cufflinks	exon	12103623	12105550	.	.	.	gene_id "RetlincRNA_452" transcript_id "PB.15009.10"; exon_number "1";
chr4	Cufflinks	exon	12109627	12109838	.	.	.	gene_id "RetlincRNA_452" transcript_id "PB.15009.10"; exon_number "2";
chr4	Cufflinks	exon	21355399	21356114	.	.	.	gene_id "RetlincRNA_453" transcript_id "PB.15070.1"; exon_number "1";
chr4	Cufflinks	exon	21356525	21356658	.	.	.	gene_id "RetlincRNA_453" transcript_id "PB.15070.1"; exon_number "2";
chr4	Cufflinks	exon	21445183	21445208	.	.	.	gene_id "RetlincRNA_453" transcript_id "PB.15070.1"; exon_number "3";
chr4	Cufflinks	exon	21528253	21528397	.	.	.	gene_id "RetlincRNA_453" transcript_id "PB.15070.1"; exon_number "4";
chr4	Cufflinks	exon	24154796	24159881	.	.	.	gene_id "RetlincRNA_454" transcript_id "PB.15089.1"; exon_number "1";
chr4	Cufflinks	exon	24230541	24230832	.	.	.	gene_id "RetlincRNA_454" transcript_id "PB.15089.1"; exon_number "2";
chr4	Cufflinks	exon	24231183	24231248	.	.	.	gene_id "RetlincRNA_454" transcript_id "PB.15089.1"; exon_number "3";
chr4	Cufflinks	exon	24257424	24257629	.	.	.	gene_id "RetlincRNA_454" transcript_id "PB.15089.1"; exon_number "4";
chr4	Cufflinks	exon	24326306	24326894	.	.	.	gene_id "RetlincRNA_455" transcript_id "PB.15090.1"; exon_number "1";
chr4	Cufflinks	exon	24336416	24336836	.	.	.	gene_id "RetlincRNA_455" transcript_id "PB.15090.1"; exon_number "2";
chr4	Cufflinks	exon	27655988	27656349	.	.	.	gene_id "RetlincRNA_456" transcript_id "PB.15106.1"; exon_number "1";
chr4	Cufflinks	exon	27679926	27680050	.	.	.	gene_id "RetlincRNA_456" transcript_id "PB.15106.1"; exon_number "2";
chr4	Cufflinks	exon	31825476	31825828	.	.	.	gene_id "RetlincRNA_457" transcript_id "PB.15109.1"; exon_number "1";
chr4	Cufflinks	exon	31826568	31827851	.	.	.	gene_id "RetlincRNA_457" transcript_id "PB.15109.1"; exon_number "2";
chr4	Cufflinks	exon	41315593	41316902	.	.	.	gene_id "RetlincRNA_458" transcript_id "PB.15194.32"; exon_number "1";
chr4	Cufflinks	exon	41320258	41320668	.	.	.	gene_id "RetlincRNA_458" transcript_id "PB.15194.32"; exon_number "2";
chr4	Cufflinks	exon	41324157	41325217	.	.	.	gene_id "RetlincRNA_459" transcript_id "PB.15195.28"; exon_number "1";
chr4	Cufflinks	exon	41332796	41332838	.	.	.	gene_id "RetlincRNA_459" transcript_id "PB.15195.28"; exon_number "2";
chr4	Cufflinks	exon	41348837	41348932	.	.	.	gene_id "RetlincRNA_459" transcript_id "PB.15195.28"; exon_number "3";
chr4	Cufflinks	exon	42203442	42204639	.	.	.	gene_id "RetlincRNA_460" transcript_id "PB.15224.1"; exon_number "1"; gene_name "RP23-388P16.8";
chr4	Cufflinks	exon	42205810	42206186	.	.	.	gene_id "RetlincRNA_460" transcript_id "PB.15224.1"; exon_number "2"; gene_name "RP23-388P16.8";
chr4	Cufflinks	exon	42206433	42207964	.	.	.	gene_id "RetlincRNA_460" transcript_id "PB.15224.1"; exon_number "3"; gene_name "RP23-388P16.8";
chr4	Cufflinks	exon	45724368	45725394	.	.	.	gene_id "RetlincRNA_461" transcript_id "PB.15291.1"; exon_number "1";
chr4	Cufflinks	exon	45726884	45727067	.	.	.	gene_id "RetlincRNA_461" transcript_id "PB.15291.1"; exon_number "2";
chr4	Cufflinks	exon	45731215	45731461	.	.	.	gene_id "RetlincRNA_461" transcript_id "PB.15291.1"; exon_number "3";
chr4	Cufflinks	exon	45740230	45740276	.	.	.	gene_id "RetlincRNA_461" transcript_id "PB.15291.1"; exon_number "4";
chr4	Cufflinks	exon	70207404	70207439	.	.	.	gene_id "RetlincRNA_462" transcript_id "PB.15441.2"; exon_number "1";
chr4	Cufflinks	exon	70207629	70211621	.	.	.	gene_id "RetlincRNA_462" transcript_id "PB.15441.2"; exon_number "2";
chr4	Cufflinks	exon	90568358	90570075	.	.	.	gene_id "RetlincRNA_463" transcript_id "PB.15569.1"; exon_number "1";
chr4	Cufflinks	exon	90577581	90577786	.	.	.	gene_id "RetlincRNA_463" transcript_id "PB.15569.1"; exon_number "2";
chr4	Cufflinks	exon	90580003	90580204	.	.	.	gene_id "RetlincRNA_463" transcript_id "PB.15569.1"; exon_number "3";
chr4	Cufflinks	exon	90591884	90592111	.	.	.	gene_id "RetlincRNA_463" transcript_id "PB.15569.1"; exon_number "4";
chr4	Cufflinks	exon	90645885	90646175	.	.	.	gene_id "RetlincRNA_463" transcript_id "PB.15569.1"; exon_number "5";
chr4	Cufflinks	exon	94460287	94461355	.	.	.	gene_id "RetlincRNA_464" transcript_id "PB.15575.1"; exon_number "1"; gene_name "RP23-456B18.2";
chr4	Cufflinks	exon	94464430	94464555	.	.	.	gene_id "RetlincRNA_464" transcript_id "PB.15575.1"; exon_number "2"; gene_name "RP23-456B18.2";
chr4	Cufflinks	exon	94465417	94466699	.	.	.	gene_id "RetlincRNA_464" transcript_id "PB.15575.1"; exon_number "3"; gene_name "RP23-456B18.2";
chr4	Cufflinks	exon	95077313	95077500	.	.	.	gene_id "RetlincRNA_465" transcript_id "PB.15586.1"; exon_number "1"; gene_name "Junos";
chr4	Cufflinks	exon	95078202	95079902	.	.	.	gene_id "RetlincRNA_465" transcript_id "PB.15586.1"; exon_number "2"; gene_name "Junos";
chr4	Cufflinks	exon	95958893	95960657	.	.	.	gene_id "RetlincRNA_466" transcript_id "PB.15588.1"; exon_number "1"; gene_name "RP23-80B16.3";
chr4	Cufflinks	exon	95966786	95967030	.	.	.	gene_id "RetlincRNA_466" transcript_id "PB.15588.1"; exon_number "2"; gene_name "RP23-80B16.3";
chr4	Cufflinks	exon	101352996	101354064	.	.	.	gene_id "RetlincRNA_467" transcript_id "PB.15635.1"; exon_number "1"; gene_name "RP23-301M3.1";
chr4	Cufflinks	exon	101354130	101355315	.	.	.	gene_id "RetlincRNA_467" transcript_id "PB.15635.1"; exon_number "2"; gene_name "RP23-301M3.1";
chr4	Cufflinks	exon	107793168	107794629	.	.	.	gene_id "RetlincRNA_468" transcript_id "PB.15702.1"; exon_number "1"; gene_name "Lrp8os3";
chr4	Cufflinks	exon	107801764	107802090	.	.	.	gene_id "RetlincRNA_468" transcript_id "PB.15702.1"; exon_number "2"; gene_name "Lrp8os3";
chr4	Cufflinks	exon	108306208	108306685	.	.	.	gene_id "RetlincRNA_469" transcript_id "PB.15716.1"; exon_number "1";
chr4	Cufflinks	exon	108307494	108308523	.	.	.	gene_id "RetlincRNA_469" transcript_id "PB.15716.1"; exon_number "2";
chr4	Cufflinks	exon	109402281	109403993	.	.	.	gene_id "RetlincRNA_470" transcript_id "PB.15739.1"; exon_number "1"; gene_name "Ttc39aos1";
chr4	Cufflinks	exon	109404080	109404165	.	.	.	gene_id "RetlincRNA_470" transcript_id "PB.15739.1"; exon_number "2"; gene_name "Ttc39aos1";
chr4	Cufflinks	exon	109405726	109406296	.	.	.	gene_id "RetlincRNA_470" transcript_id "PB.15739.1"; exon_number "3"; gene_name "Ttc39aos1";
chr4	Cufflinks	exon	114909294	114909658	.	.	.	gene_id "RetlincRNA_471" transcript_id "PB.15765.1"; exon_number "1"; gene_name "Foxd2os";
chr4	Cufflinks	exon	114916189	114917908	.	.	.	gene_id "RetlincRNA_471" transcript_id "PB.15765.1"; exon_number "2"; gene_name "Foxd2os";
chr4	Cufflinks	exon	114909316	114909658	.	.	.	gene_id "RetlincRNA_471" transcript_id "PB.15765.2"; exon_number "1"; gene_name "Foxd2os";
chr4	Cufflinks	exon	114912170	114913874	.	.	.	gene_id "RetlincRNA_471" transcript_id "PB.15765.2"; exon_number "2"; gene_name "Foxd2os";
chr4	Cufflinks	exon	114916189	114917900	.	.	.	gene_id "RetlincRNA_471" transcript_id "PB.15765.2"; exon_number "3"; gene_name "Foxd2os";
chr4	Cufflinks	exon	117824370	117824926	.	.	.	gene_id "RetlincRNA_472" transcript_id "PB.15811.1"; exon_number "1";
chr4	Cufflinks	exon	117825537	117827143	.	.	.	gene_id "RetlincRNA_472" transcript_id "PB.15811.1"; exon_number "2";
chr4	Cufflinks	exon	125887853	125888088	.	.	.	gene_id "RetlincRNA_473" transcript_id "PB.15930.1"; exon_number "1"; gene_name "RP23-39E21.1";
chr4	Cufflinks	exon	125888844	125891590	.	.	.	gene_id "RetlincRNA_473" transcript_id "PB.15930.1"; exon_number "2"; gene_name "RP23-39E21.1";
chr4	Cufflinks	exon	125893182	125893276	.	.	.	gene_id "RetlincRNA_473" transcript_id "PB.15930.1"; exon_number "3"; gene_name "RP23-39E21.1";
chr4	Cufflinks	exon	125893843	125893970	.	.	.	gene_id "RetlincRNA_473" transcript_id "PB.15930.1"; exon_number "4"; gene_name "RP23-39E21.1";
chr4	Cufflinks	exon	125917969	125918046	.	.	.	gene_id "RetlincRNA_473" transcript_id "PB.15930.1"; exon_number "5"; gene_name "RP23-39E21.1";
chr4	Cufflinks	exon	125918488	125918806	.	.	.	gene_id "RetlincRNA_473" transcript_id "PB.15930.1"; exon_number "6"; gene_name "RP23-39E21.1";
chr4	Cufflinks	exon	125921873	125921968	.	.	.	gene_id "RetlincRNA_473" transcript_id "PB.15930.1"; exon_number "7"; gene_name "RP23-39E21.1";
chr4	Cufflinks	exon	125922077	125922310	.	.	.	gene_id "RetlincRNA_473" transcript_id "PB.15930.1"; exon_number "8"; gene_name "RP23-39E21.1";
chr4	Cufflinks	exon	131012162	131012533	.	.	.	gene_id "RetlincRNA_474" transcript_id "PB.16019.1"; exon_number "1";
chr4	Cufflinks	exon	131012864	131013037	.	.	.	gene_id "RetlincRNA_474" transcript_id "PB.16019.1"; exon_number "2";
chr4	Cufflinks	exon	131914774	131915630	.	.	.	gene_id "RetlincRNA_475" transcript_id "PB.16025.2"; exon_number "1"; gene_name "RP23-13A13.4";
chr4	Cufflinks	exon	131916020	131917942	.	.	.	gene_id "RetlincRNA_475" transcript_id "PB.16025.2"; exon_number "2"; gene_name "RP23-13A13.4";
chr4	Cufflinks	exon	134384184	134384695	.	.	.	gene_id "RetlincRNA_476" transcript_id "PB.16082.1"; exon_number "1";
chr4	Cufflinks	exon	134385658	134386970	.	.	.	gene_id "RetlincRNA_476" transcript_id "PB.16082.1"; exon_number "2";
chr4	Cufflinks	exon	136904639	136907598	.	.	.	gene_id "RetlincRNA_477" transcript_id "PB.16152.2"; exon_number "1";
chr4	Cufflinks	exon	136909468	136909613	.	.	.	gene_id "RetlincRNA_477" transcript_id "PB.16152.2"; exon_number "2";
chr4	Cufflinks	exon	136904639	136906491	.	.	.	gene_id "RetlincRNA_477" transcript_id "PB.16152.1"; exon_number "1";
chr4	Cufflinks	exon	136907369	136907598	.	.	.	gene_id "RetlincRNA_477" transcript_id "PB.16152.1"; exon_number "2";
chr4	Cufflinks	exon	136912797	136913012	.	.	.	gene_id "RetlincRNA_477" transcript_id "PB.16152.1"; exon_number "3";
chr4	Cufflinks	exon	142379708	142389005	.	.	.	gene_id "RetlincRNA_478" transcript_id "PB.16253.3"; exon_number "1";
chr4	Cufflinks	exon	142396225	142398973	.	.	.	gene_id "RetlincRNA_478" transcript_id "PB.16253.3"; exon_number "2";
chr4	Cufflinks	exon	142407377	142409095	.	.	.	gene_id "RetlincRNA_479" transcript_id "PB.16255.1"; exon_number "1";
chr4	Cufflinks	exon	142409188	142410016	.	.	.	gene_id "RetlincRNA_479" transcript_id "PB.16255.1"; exon_number "2";
chr4	Cufflinks	exon	142409570	142411875	.	.	.	gene_id "RetlincRNA_479" transcript_id "PB.16255.2"; exon_number "1";
chr4	Cufflinks	exon	142415709	142421714	.	.	.	gene_id "RetlincRNA_479" transcript_id "PB.16255.2"; exon_number "2";
chr4	Cufflinks	exon	142411248	142414347	.	.	.	gene_id "RetlincRNA_479" transcript_id "PB.16255.5"; exon_number "1";
chr4	Cufflinks	exon	142415721	142422176	.	.	.	gene_id "RetlincRNA_479" transcript_id "PB.16255.5"; exon_number "2";
chr4	Cufflinks	exon	142445337	142447254	.	.	.	gene_id "RetlincRNA_480" transcript_id "PB.16257.1"; exon_number "1";
chr4	Cufflinks	exon	142450668	142453553	.	.	.	gene_id "RetlincRNA_480" transcript_id "PB.16257.1"; exon_number "2";
chr4	Cufflinks	exon	142446798	142447190	.	.	.	gene_id "RetlincRNA_480" transcript_id "PB.16257.2"; exon_number "1";
chr4	Cufflinks	exon	142450649	142453561	.	.	.	gene_id "RetlincRNA_480" transcript_id "PB.16257.2"; exon_number "2";
chr4	Cufflinks	exon	142518724	142518751	.	.	.	gene_id "RetlincRNA_480" transcript_id "PB.16257.2"; exon_number "3";
chr4	Cufflinks	exon	142529713	142529741	.	.	.	gene_id "RetlincRNA_480" transcript_id "PB.16257.2"; exon_number "4";
chr4	Cufflinks	exon	142540903	142540944	.	.	.	gene_id "RetlincRNA_480" transcript_id "PB.16257.2"; exon_number "5";
chr4	Cufflinks	exon	144039524	144040261	.	.	.	gene_id "RetlincRNA_481" transcript_id "PB.16266.1"; exon_number "1";
chr4	Cufflinks	exon	144040442	144040775	.	.	.	gene_id "RetlincRNA_481" transcript_id "PB.16266.1"; exon_number "2";
chr4	Cufflinks	exon	144040968	144041089	.	.	.	gene_id "RetlincRNA_481" transcript_id "PB.16266.1"; exon_number "3";
chr4	Cufflinks	exon	145832160	145832331	.	.	.	gene_id "RetlincRNA_482" transcript_id "PB.16278.1"; exon_number "1";
chr4	Cufflinks	exon	145832526	145834107	.	.	.	gene_id "RetlincRNA_482" transcript_id "PB.16278.1"; exon_number "2";
chr4	Cufflinks	exon	148208113	148208312	.	.	.	gene_id "RetlincRNA_483" transcript_id "PB.16304.1"; exon_number "1";
chr4	Cufflinks	exon	148208900	148209111	.	.	.	gene_id "RetlincRNA_483" transcript_id "PB.16304.1"; exon_number "2";
chr4	Cufflinks	exon	148212334	148214586	.	.	.	gene_id "RetlincRNA_483" transcript_id "PB.16304.1"; exon_number "3";
chr4	Cufflinks	exon	148215185	148215407	.	.	.	gene_id "RetlincRNA_483" transcript_id "PB.16304.1"; exon_number "4";
chr4	Cufflinks	exon	148795022	148796554	.	.	.	gene_id "RetlincRNA_484" transcript_id "PB.16311.1"; exon_number "1";
chr4	Cufflinks	exon	148796931	148798154	.	.	.	gene_id "RetlincRNA_484" transcript_id "PB.16311.1"; exon_number "2";
chr4	Cufflinks	exon	149323990	149324198	.	.	.	gene_id "RetlincRNA_485" transcript_id "PB.16320.2"; exon_number "1";
chr4	Cufflinks	exon	149325287	149327138	.	.	.	gene_id "RetlincRNA_485" transcript_id "PB.16320.2"; exon_number "2";
chr4	Cufflinks	exon	149498878	149501081	.	.	.	gene_id "RetlincRNA_486" transcript_id "PB.16325.17"; exon_number "1";
chr4	Cufflinks	exon	149501286	149503513	.	.	.	gene_id "RetlincRNA_486" transcript_id "PB.16325.17"; exon_number "2";
chr4	Cufflinks	exon	149498878	149499603	.	.	.	gene_id "RetlincRNA_486" transcript_id "PB.16325.16"; exon_number "1";
chr4	Cufflinks	exon	149502125	149502524	.	.	.	gene_id "RetlincRNA_486" transcript_id "PB.16325.16"; exon_number "2";
chr4	Cufflinks	exon	149498924	149501101	.	.	.	gene_id "RetlincRNA_486" transcript_id "PB.16325.20"; exon_number "1";
chr4	Cufflinks	exon	149501301	149502655	.	.	.	gene_id "RetlincRNA_486" transcript_id "PB.16325.20"; exon_number "2";
chr4	Cufflinks	exon	149504160	149505275	.	.	.	gene_id "RetlincRNA_486" transcript_id "PB.16325.20"; exon_number "3";
chr4	Cufflinks	exon	149572724	149573256	.	.	.	gene_id "RetlincRNA_487" transcript_id "PB.16331.1"; exon_number "1";
chr4	Cufflinks	exon	149574194	149575649	.	.	.	gene_id "RetlincRNA_487" transcript_id "PB.16331.1"; exon_number "2";
chr4	Cufflinks	exon	153905354	153905592	.	.	.	gene_id "RetlincRNA_488" transcript_id "PB.16385.1"; exon_number "1"; gene_name "RP23-251I16.1";
chr4	Cufflinks	exon	153907883	153907997	.	.	.	gene_id "RetlincRNA_488" transcript_id "PB.16385.1"; exon_number "2"; gene_name "RP23-251I16.1";
chr4	Cufflinks	exon	153908112	153908186	.	.	.	gene_id "RetlincRNA_488" transcript_id "PB.16385.1"; exon_number "3"; gene_name "RP23-251I16.1";
chr4	Cufflinks	exon	153909391	153909519	.	.	.	gene_id "RetlincRNA_488" transcript_id "PB.16385.1"; exon_number "4"; gene_name "RP23-251I16.1";
chr4	Cufflinks	exon	153912170	153912244	.	.	.	gene_id "RetlincRNA_488" transcript_id "PB.16385.1"; exon_number "5"; gene_name "RP23-251I16.1";
chr4	Cufflinks	exon	153915793	153915866	.	.	.	gene_id "RetlincRNA_488" transcript_id "PB.16385.1"; exon_number "6"; gene_name "RP23-251I16.1";
chr4	Cufflinks	exon	153918882	153919035	.	.	.	gene_id "RetlincRNA_488" transcript_id "PB.16385.1"; exon_number "7"; gene_name "RP23-251I16.1";
chr4	Cufflinks	exon	153925746	153927704	.	.	.	gene_id "RetlincRNA_488" transcript_id "PB.16385.1"; exon_number "8"; gene_name "RP23-251I16.1";
chr4	Cufflinks	exon	156020424	156020524	.	.	.	gene_id "RetlincRNA_489" transcript_id "PB.16433.2"; exon_number "1"; gene_name "RP23-118E21.11";
chr4	Cufflinks	exon	156024053	156024921	.	.	.	gene_id "RetlincRNA_489" transcript_id "PB.16433.2"; exon_number "2"; gene_name "RP23-118E21.11";
chr4	Cufflinks	exon	156206487	156206585	.	.	.	gene_id "RetlincRNA_490" transcript_id "PB.16439.4"; exon_number "1";
chr4	Cufflinks	exon	156207570	156207858	.	.	.	gene_id "RetlincRNA_490" transcript_id "PB.16439.4"; exon_number "2";
chr4	Cufflinks	exon	156208026	156208595	.	.	.	gene_id "RetlincRNA_490" transcript_id "PB.16439.4"; exon_number "3";
chr4	Cufflinks	exon	156208889	156210558	.	.	.	gene_id "RetlincRNA_490" transcript_id "PB.16439.4"; exon_number "4";
chr5	Cufflinks	exon	3307000	3307122	.	.	.	gene_id "RetlincRNA_491" transcript_id "PB.16443.1"; exon_number "1";
chr5	Cufflinks	exon	3308483	3308554	.	.	.	gene_id "RetlincRNA_491" transcript_id "PB.16443.1"; exon_number "2";
chr5	Cufflinks	exon	3325782	3328228	.	.	.	gene_id "RetlincRNA_491" transcript_id "PB.16443.1"; exon_number "3";
chr5	Cufflinks	exon	3307022	3307122	.	.	.	gene_id "RetlincRNA_491" transcript_id "PB.16443.2"; exon_number "1";
chr5	Cufflinks	exon	3314412	3314474	.	.	.	gene_id "RetlincRNA_491" transcript_id "PB.16443.2"; exon_number "2";
chr5	Cufflinks	exon	3335296	3338346	.	.	.	gene_id "RetlincRNA_491" transcript_id "PB.16443.2"; exon_number "3";
chr5	Cufflinks	exon	4118433	4119677	.	.	.	gene_id "RetlincRNA_492" transcript_id "PB.16460.1"; exon_number "1";
chr5	Cufflinks	exon	4119741	4120429	.	.	.	gene_id "RetlincRNA_492" transcript_id "PB.16460.1"; exon_number "2";
chr5	Cufflinks	exon	19202379	19203925	.	.	.	gene_id "RetlincRNA_493" transcript_id "PB.16546.2"; exon_number "1"; gene_name "RP23-350E1.1";
chr5	Cufflinks	exon	19210228	19210322	.	.	.	gene_id "RetlincRNA_493" transcript_id "PB.16546.2"; exon_number "2"; gene_name "RP23-350E1.1";
chr5	Cufflinks	exon	19226141	19226565	.	.	.	gene_id "RetlincRNA_493" transcript_id "PB.16546.2"; exon_number "3"; gene_name "RP23-350E1.1";
chr5	Cufflinks	exon	23820890	23821124	.	.	.	gene_id "RetlincRNA_494" transcript_id "PB.16627.2"; exon_number "1";
[truncated: 1,058 more rows]
